# Supplementary material for: 1-{3-(4-Chloro­phen­yl)-5-[4-(propan-2-yl)phen­yl]-4,5-di­hydro-1H-pyrazol-1-yl}propan-1-one
Source: Acta Crystallogr Sect E Struct Rep Online. 2014 Jun 11;70(Pt 7):o763–4. doi: 10.1107/S1600536814013075 (PMC4120579; doi:10.1107/S1600536814013075)
Supplement: Supplementary file 1 [file e-70-0o763-sup1.cif]

##############################################################################
#                                                                            #
# This CIF contains the data in a paper accepted for publication in          #
# Acta Crystallographica Section E. It conforms to the requirements of       #
# Notes for Authors for Acta Crystallographica Section E, and has been       #
# peer reviewed under the auspices of the IUCr Commission on Journals.       #
#                                                                            #
# Full details of the Crystallographic Information File format               #
# are given in the paper "The Crystallographic Information File (CIF):       #
# a New Standard Archive File for Crystallography" by S. R. Hall, F. H.      #
# Allen and I. D. Brown [Acta Cryst. (1991), A47, 655-685].                  #
#                                                                            #
# The current version of the core CIF dictionary is obtainable from          #
# ftp://ftp.iucr.org/pub/cif_core.dic.                                       #
#                                                                            #
# Software is freely available for graphical display of the structure(s)     #
# in this CIF. For information consult the CIF software page                 #
# http://www.iucr.org/resources/cif/software.                                #
#                                                                            #
# This file may be used for bona fide research purposes within the           #
# scientific community so long as proper attribution is given to the journal # 
# article from which it was obtained.                                        #
#                                                                            #
##############################################################################
data_I
_audit_creation_method
;
  Olex2 1.2
  (compiled Apr 23 2013 17:54:37, GUI svn.r4466)
;
_journal_date_recd_electronic     2014-05-26
_journal_date_accepted     2014-06-04
_journal_name_full     'Acta Crystallographica, Section E'
_journal_year     2014
_journal_volume     70
_journal_issue      7
_journal_page_first     o763
_journal_page_last     o764
_journal_paper_category     QO
_journal_paper_doi     10.1107/S1600536814013075
_journal_coeditor_code     IS5364
_publ_contact_author_name     'Jasinski, Jerry P.'
_publ_contact_author_address
;
Department of Chemistry
Keene State College
229 Main Street
Keene, New Hampshire 03435, USA
;
_publ_contact_author_email     jjasinski@keene.edu
_publ_contact_author_fax     ?
_publ_contact_author_phone     '603 358-2563'
_publ_section_title
;\
1-{3-(4-Chlorophenyl)-5-[4-(propan-2-yl)phenyl]-4,5-dihydro-1<i>H</i>-pyrazol-\
1-yl}propan-1-one
;
loop_
    _publ_author_name
    _publ_author_address
    'Narayana, B.'
;
Department of Studies in Chemistry
Mangalore University
Mangalagangotri 574 199, India
;
    'Salian, Vinutha V.'
;
Department of Studies in Chemistry
Mangalore University
Mangalagangotri 574 199, India
;
    'Sarojini, Balladka K.'
;
Department of Studies in Chemistry
Industrial Chemistry Section
Mangalore University
Mangalagangotri 574 199, India
;
    'Jasinski, Jerry P.'
;
Department of Chemistry
Keene State College
229 Main Street
Keene, NH 03435-2001, USA
;
_database_code_depnum_ccdc_archive     'CCDC 1006823'
_chemical_name_systematic
;\
1-{3-(4-Chlorophenyl)-5-[4-(propan-2-yl)phenyl]-4,5-dihydro-\
1<i>H</i>-pyrazol-1-yl}propan-1-one
;
_chemical_name_common
;
;
_chemical_formula_moiety     'C21 H23 Cl N2 O'
_chemical_formula_sum     'C21 H23 Cl N2 O'
_chemical_formula_iupac     'C21 H23 Cl N2 O'
_chemical_formula_weight     354.86
_chemical_melting_point     ?
_shelx_space_group_comment
;
The symmetry employed for this shelxl refinement is uniquely defined
by the following loop, which should always be used as a source of
symmetry information in preference to the above space-group names.
They are only intended as comments.
;
_space_group_crystal_system     triclinic
_space_group_name_H-M_alt     'P -1'
_space_group_name_Hall     '-P 1'
loop_
    _space_group_symop_operation_xyz
    'x, y, z'
    '-x, -y, -z'
_cell_length_a     6.6042(3)
_cell_length_b     10.1188(9)
_cell_length_c     14.4806(12)
_cell_angle_alpha     98.444(7)
_cell_angle_beta     90.650(6)
_cell_angle_gamma     106.542(6)
_cell_volume     916.13(12)
_cell_formula_units_Z     2
_cell_measurement_reflns_used     2712
_cell_measurement_theta_min     4.6117
_cell_measurement_theta_max     72.0875
_cell_measurement_temperature     173(2)
_exptl_crystal_description     irregular
_exptl_crystal_colour     colourless
_exptl_crystal_size_max     0.36
_exptl_crystal_size_mid     0.28
_exptl_crystal_size_min     0.16
_exptl_crystal_density_diffrn     1.286
_exptl_crystal_density_meas     ?
_exptl_crystal_density_method     ?
_exptl_crystal_F_000     376
_exptl_absorpt_coefficient_mu     1.920
_exptl_absorpt_correction_type     multi-scan
_exptl_absorpt_process_details
;
(CrysAlis PRO and CrysAlis RED; Agilent, 2012)
;
_shelx_estimated_absorpt_T_min     ?
_shelx_estimated_absorpt_T_max     ?
_exptl_absorpt_correction_T_min     0.583
_exptl_absorpt_correction_T_max     0.736
_exptl_special_details     ?
_diffrn_ambient_temperature     173(2)
_diffrn_radiation_type     CuK\a
_diffrn_radiation_wavelength     1.54184
_diffrn_radiation_monochromator     graphite
_diffrn_measurement_device_type     'Agilent Eos Gemini'
_diffrn_measurement_method     '\w scans'
_diffrn_detector_area_resol_mean     16.0416
_diffrn_reflns_number     5565
_diffrn_reflns_av_R_equivalents     0.0393
_diffrn_reflns_theta_min     4.616
_diffrn_reflns_theta_max     72.235
_diffrn_reflns_theta_full     67.684
_diffrn_measured_fraction_theta_max     0.971
_diffrn_measured_fraction_theta_full     0.996
_diffrn_reflns_limit_h_min     -6
_diffrn_reflns_limit_h_max     8
_diffrn_reflns_limit_k_min     -12
_diffrn_reflns_limit_k_max     12
_diffrn_reflns_limit_l_min     -14
_diffrn_reflns_limit_l_max     17
_refine_special_details     ?
_reflns_number_total     3519
_reflns_number_gt     3170
_reflns_threshold_expression     I>2\s(I)
_refine_ls_structure_factor_coef     Fsqd
_refine_ls_matrix_type     full
_refine_ls_R_factor_all     0.0511
_refine_ls_R_factor_gt     0.0474
_refine_ls_wR_factor_gt     0.1283
_refine_ls_wR_factor_ref     0.1334
_refine_ls_goodness_of_fit_ref     1.049
_refine_ls_restrained_S_all     1.049
_refine_ls_number_reflns     3519
_refine_ls_number_parameters     230
_refine_ls_number_restraints     0
_refine_ls_hydrogen_treatment     constr
_refine_ls_weighting_scheme     calc
_refine_ls_weighting_details
;
 w=1/[\s^2^(Fo^2^)+(0.0778P)^2^+0.2126P]
 where P=(Fo^2^+2Fc^2^)/3
;
_atom_sites_solution_hydrogens     geom
_atom_sites_solution_primary     direct
_atom_sites_solution_secondary     ?
_refine_ls_shift/su_max     0.000
_refine_ls_shift/su_mean     0.000
_refine_diff_density_max     0.309
_refine_diff_density_min     -0.273
_refine_ls_extinction_method     'SHELXL2012 (Sheldrick, 2008)'
_refine_ls_extinction_coef     0.0079(10)
_refine_ls_extinction_expression
                                  'Fc^*^=kFc[1+0.001xFc^2^\l^3^/sin(2\q)]^-1/4^'
loop_
    _atom_type_symbol
    _atom_type_description
    _atom_type_scat_dispersion_real
    _atom_type_scat_dispersion_imag
    _atom_type_scat_source
    'C' 'C' 0.0181 0.0091
                         'International Tables Vol C Tables 4.2.6.8 and 6.1.1.4'
    'H' 'H' 0.0000 0.0000
                         'International Tables Vol C Tables 4.2.6.8 and 6.1.1.4'
    'N' 'N' 0.0311 0.0180
                         'International Tables Vol C Tables 4.2.6.8 and 6.1.1.4'
    'O' 'O' 0.0492 0.0322
                         'International Tables Vol C Tables 4.2.6.8 and 6.1.1.4'
    'Cl' 'Cl' 0.3639 0.7018
                         'International Tables Vol C Tables 4.2.6.8 and 6.1.1.4'
_computing_data_collection     'CrysAlis PRO (Agilent, 2012)'
_computing_cell_refinement     'CrysAlis PRO (Agilent, 2012)'
_computing_data_reduction     'CrysAlis RED (Agilent, 2012)'
_computing_structure_solution
                              '<i>SUPERFLIP</i> (Palatinus <i>et al.</i>, 2012)'
_computing_structure_refinement     'SHELXL2012 (Sheldrick, 2008)'
_computing_molecular_graphics     '<i>OLEX2</i> (Dolomanov <i>et al.</i>, 2009)'
_computing_publication_material
                                  '<i>OLEX2</i> (Dolomanov <i>et al.</i>, 2009)'
loop_
    _atom_site_type_symbol
    _atom_site_label
    _atom_site_fract_x
    _atom_site_fract_y
    _atom_site_fract_z
    _atom_site_U_iso_or_equiv
    _atom_site_adp_type
    _atom_site_calc_flag
    _atom_site_occupancy
    _atom_site_disorder_assembly
    _atom_site_disorder_group
    Cl Cl1 0.09015(7) 0.80472(5) 0.39149(3) 0.04238(19) Uani d 1 . .
    O O1 1.2342(2) 0.71922(13) 0.84127(9) 0.0348(3) Uani d 1 . .
    N N1 0.9973(2) 0.77738(13) 0.75592(9) 0.0247(3) Uani d 1 . .
    N N2 0.8703(2) 0.75374(13) 0.67523(9) 0.0239(3) Uani d 1 . .
    C C1 0.7420(2) 0.82811(16) 0.68834(11) 0.0234(3) Uani d 1 . .
    C C2 0.7635(2) 0.91195(18) 0.78502(11) 0.0272(4) Uani d 1 . .
    H H2A 0.6352 0.8793 0.8198 0.033 Uiso calc 1 . .
    H H2B 0.7900 1.0126 0.7822 0.033 Uiso calc 1 . .
    C C3 0.9569(2) 0.88334(16) 0.83017(11) 0.0243(3) Uani d 1 . .
    H H3 0.9150 0.8405 0.8876 0.029 Uiso calc 1 . .
    C C4 1.1291(2) 0.69830(16) 0.76809(11) 0.0249(3) Uani d 1 . .
    C C5 1.1314(3) 0.58555(16) 0.68676(12) 0.0280(4) Uani d 1 . .
    H H5A 0.9900 0.5161 0.6769 0.034 Uiso calc 1 . .
    H H5B 1.1619 0.6280 0.6292 0.034 Uiso calc 1 . .
    C C6 1.2960(3) 0.51247(19) 0.70421(14) 0.0363(4) Uani d 1 . .
    H H6A 1.2959 0.4423 0.6498 0.054 Uiso calc 1 . .
    H H6B 1.2625 0.4668 0.7596 0.054 Uiso calc 1 . .
    H H6C 1.4361 0.5811 0.7145 0.054 Uiso calc 1 . .
    C C7 1.1482(2) 1.00998(15) 0.85394(10) 0.0219(3) Uani d 1 . .
    C C8 1.2222(3) 1.10049(17) 0.78993(11) 0.0258(3) Uani d 1 . .
    H H8 1.1504 1.0837 0.7302 0.031 Uiso calc 1 . .
    C C9 1.3995(3) 1.21478(17) 0.81238(11) 0.0271(3) Uani d 1 . .
    H H9 1.4486 1.2740 0.7672 0.033 Uiso calc 1 . .
    C C10 1.5071(3) 1.24473(16) 0.89944(11) 0.0252(3) Uani d 1 . .
    C C11 1.4312(3) 1.15487(17) 0.96358(11) 0.0278(4) Uani d 1 . .
    H H11 1.5005 1.1732 1.0239 0.033 Uiso calc 1 . .
    C C12 1.2564(3) 1.03921(17) 0.94090(11) 0.0262(3) Uani d 1 . .
    H H12 1.2095 0.9787 0.9856 0.031 Uiso calc 1 . .
    C C13 1.7049(3) 1.36693(17) 0.92541(12) 0.0297(4) Uani d 1 . .
    H H13 1.7213 1.3878 0.9952 0.036 Uiso calc 1 . .
    C C14 1.9003(3) 1.3267(2) 0.89069(16) 0.0432(5) Uani d 1 . .
    H H14A 1.8869 1.3024 0.8224 0.065 Uiso calc 1 . .
    H H14B 1.9124 1.2463 0.9183 0.065 Uiso calc 1 . .
    H H14C 2.0270 1.4056 0.9091 0.065 Uiso calc 1 . .
    C C15 1.6934(3) 1.49961(19) 0.89028(16) 0.0450(5) Uani d 1 . .
    H H15A 1.8187 1.5766 0.9146 0.067 Uiso calc 1 . .
    H H15B 1.5659 1.5228 0.9119 0.067 Uiso calc 1 . .
    H H15C 1.6884 1.4847 0.8218 0.067 Uiso calc 1 . .
    C C16 0.5854(2) 0.82406(16) 0.61440(11) 0.0245(3) Uani d 1 . .
    C C17 0.5637(3) 0.73309(19) 0.52963(12) 0.0315(4) Uani d 1 . .
    H H17 0.6547 0.6753 0.5189 0.038 Uiso calc 1 . .
    C C18 0.4115(3) 0.7264(2) 0.46142(12) 0.0338(4) Uani d 1 . .
    H H18 0.3968 0.6641 0.4042 0.041 Uiso calc 1 . .
    C C19 0.2804(3) 0.81191(18) 0.47760(12) 0.0301(4) Uani d 1 . .
    C C20 0.2989(3) 0.90336(18) 0.56024(12) 0.0294(4) Uani d 1 . .
    H H20 0.2088 0.9619 0.5702 0.035 Uiso calc 1 . .
    C C21 0.4514(2) 0.90838(17) 0.62857(11) 0.0272(4) Uani d 1 . .
    H H21 0.4644 0.9703 0.6858 0.033 Uiso calc 1 . .
loop_
    _atom_site_aniso_label
    _atom_site_aniso_U_11
    _atom_site_aniso_U_22
    _atom_site_aniso_U_33
    _atom_site_aniso_U_12
    _atom_site_aniso_U_13
    _atom_site_aniso_U_23
    Cl1 0.0387(3) 0.0443(3) 0.0417(3) 0.0081(2) -0.0167(2) 0.0083(2)
    O1 0.0367(7) 0.0342(7) 0.0332(7) 0.0118(5) -0.0104(5) 0.0020(5)
    N1 0.0265(7) 0.0227(6) 0.0223(6) 0.0062(5) -0.0045(5) -0.0024(5)
    N2 0.0236(7) 0.0228(6) 0.0230(6) 0.0046(5) -0.0026(5) 0.0009(5)
    C1 0.0214(7) 0.0229(7) 0.0230(7) 0.0026(6) 0.0013(6) 0.0021(6)
    C2 0.0218(8) 0.0321(8) 0.0249(8) 0.0072(6) -0.0007(6) -0.0033(6)
    C3 0.0251(8) 0.0242(7) 0.0219(7) 0.0063(6) 0.0014(6) -0.0002(6)
    C4 0.0228(7) 0.0204(7) 0.0287(8) 0.0024(6) -0.0017(6) 0.0032(6)
    C5 0.0273(8) 0.0223(7) 0.0333(9) 0.0075(6) -0.0015(6) 0.0004(6)
    C6 0.0329(9) 0.0277(8) 0.0497(11) 0.0117(7) 0.0013(8) 0.0043(7)
    C7 0.0226(7) 0.0218(7) 0.0209(7) 0.0079(6) 0.0004(6) -0.0012(5)
    C8 0.0306(8) 0.0272(8) 0.0198(7) 0.0101(6) -0.0031(6) 0.0019(6)
    C9 0.0336(9) 0.0234(7) 0.0253(8) 0.0085(6) 0.0030(6) 0.0066(6)
    C10 0.0262(8) 0.0210(7) 0.0278(8) 0.0074(6) 0.0019(6) 0.0006(6)
    C11 0.0286(8) 0.0287(8) 0.0224(8) 0.0043(7) -0.0036(6) 0.0010(6)
    C12 0.0291(8) 0.0271(8) 0.0206(7) 0.0051(6) 0.0009(6) 0.0040(6)
    C13 0.0317(9) 0.0237(8) 0.0287(8) 0.0022(7) 0.0000(7) 0.0005(6)
    C14 0.0292(9) 0.0395(10) 0.0530(12) 0.0027(8) -0.0010(8) -0.0028(9)
    C15 0.0456(11) 0.0261(9) 0.0575(13) 0.0008(8) -0.0035(9) 0.0079(8)
    C16 0.0213(7) 0.0266(8) 0.0234(8) 0.0037(6) -0.0003(6) 0.0036(6)
    C17 0.0333(9) 0.0350(9) 0.0269(8) 0.0139(7) -0.0009(7) -0.0013(7)
    C18 0.0358(9) 0.0380(9) 0.0260(8) 0.0115(7) -0.0040(7) -0.0014(7)
    C19 0.0262(8) 0.0321(9) 0.0296(8) 0.0028(7) -0.0047(6) 0.0085(7)
    C20 0.0251(8) 0.0291(8) 0.0351(9) 0.0089(6) 0.0004(7) 0.0067(7)
    C21 0.0244(8) 0.0268(8) 0.0284(8) 0.0056(6) 0.0014(6) 0.0012(6)
_geom_special_details
;
 All esds (except the esd in the dihedral angle between two l.s. planes)
 are estimated using the full covariance matrix.  The cell esds are taken
 into account individually in the estimation of esds in distances, angles
 and torsion angles; correlations between esds in cell parameters are only
 used when they are defined by crystal symmetry.  An approximate (isotropic)
 treatment of cell esds is used for estimating esds involving l.s. planes.
;
loop_
    _geom_bond_atom_site_label_1
    _geom_bond_atom_site_label_2
    _geom_bond_site_symmetry_2
    _geom_bond_distance
    _geom_bond_publ_flag
    Cl1 C19 . 1.7391(17) ?
    O1 C4 . 1.218(2) ?
    N1 N2 . 1.3812(18) ?
    N1 C3 . 1.4858(19) ?
    N1 C4 . 1.365(2) ?
    N2 C1 . 1.282(2) ?
    C1 C2 . 1.509(2) ?
    C1 C16 . 1.468(2) ?
    C2 H2A . 0.9900 ?
    C2 H2B . 0.9900 ?
    C2 C3 . 1.546(2) ?
    C3 H3 . 1.0000 ?
    C3 C7 . 1.515(2) ?
    C4 C5 . 1.518(2) ?
    C5 H5A . 0.9900 ?
    C5 H5B . 0.9900 ?
    C5 C6 . 1.516(2) ?
    C6 H6A . 0.9800 ?
    C6 H6B . 0.9800 ?
    C6 H6C . 0.9800 ?
    C7 C8 . 1.393(2) ?
    C7 C12 . 1.390(2) ?
    C8 H8 . 0.9500 ?
    C8 C9 . 1.387(2) ?
    C9 H9 . 0.9500 ?
    C9 C10 . 1.389(2) ?
    C10 C11 . 1.393(2) ?
    C10 C13 . 1.520(2) ?
    C11 H11 . 0.9500 ?
    C11 C12 . 1.386(2) ?
    C12 H12 . 0.9500 ?
    C13 H13 . 1.0000 ?
    C13 C14 . 1.529(3) ?
    C13 C15 . 1.525(2) ?
    C14 H14A . 0.9800 ?
    C14 H14B . 0.9800 ?
    C14 H14C . 0.9800 ?
    C15 H15A . 0.9800 ?
    C15 H15B . 0.9800 ?
    C15 H15C . 0.9800 ?
    C16 C17 . 1.401(2) ?
    C16 C21 . 1.391(2) ?
    C17 H17 . 0.9500 ?
    C17 C18 . 1.382(2) ?
    C18 H18 . 0.9500 ?
    C18 C19 . 1.388(3) ?
    C19 C20 . 1.382(3) ?
    C20 H20 . 0.9500 ?
    C20 C21 . 1.389(2) ?
    C21 H21 . 0.9500 ?
loop_
    _geom_angle_atom_site_label_1
    _geom_angle_atom_site_label_2
    _geom_angle_atom_site_label_3
    _geom_angle_site_symmetry_1
    _geom_angle_site_symmetry_3
    _geom_angle
    _geom_angle_publ_flag
    N2 N1 C3 . . 113.63(12) ?
    C4 N1 N2 . . 121.84(13) ?
    C4 N1 C3 . . 124.15(13) ?
    C1 N2 N1 . . 108.33(12) ?
    N2 C1 C2 . . 114.20(14) ?
    N2 C1 C16 . . 120.84(14) ?
    C16 C1 C2 . . 124.92(14) ?
    C1 C2 H2A . . 111.2 ?
    C1 C2 H2B . . 111.2 ?
    C1 C2 C3 . . 102.65(13) ?
    H2A C2 H2B . . 109.2 ?
    C3 C2 H2A . . 111.2 ?
    C3 C2 H2B . . 111.2 ?
    N1 C3 C2 . . 100.81(12) ?
    N1 C3 H3 . . 109.6 ?
    N1 C3 C7 . . 112.12(12) ?
    C2 C3 H3 . . 109.6 ?
    C7 C3 C2 . . 114.82(13) ?
    C7 C3 H3 . . 109.6 ?
    O1 C4 N1 . . 120.11(15) ?
    O1 C4 C5 . . 123.92(14) ?
    N1 C4 C5 . . 115.96(14) ?
    C4 C5 H5A . . 109.3 ?
    C4 C5 H5B . . 109.3 ?
    H5A C5 H5B . . 108.0 ?
    C6 C5 C4 . . 111.61(14) ?
    C6 C5 H5A . . 109.3 ?
    C6 C5 H5B . . 109.3 ?
    C5 C6 H6A . . 109.5 ?
    C5 C6 H6B . . 109.5 ?
    C5 C6 H6C . . 109.5 ?
    H6A C6 H6B . . 109.5 ?
    H6A C6 H6C . . 109.5 ?
    H6B C6 H6C . . 109.5 ?
    C8 C7 C3 . . 121.51(14) ?
    C12 C7 C3 . . 120.69(14) ?
    C12 C7 C8 . . 117.80(14) ?
    C7 C8 H8 . . 119.6 ?
    C9 C8 C7 . . 120.73(14) ?
    C9 C8 H8 . . 119.6 ?
    C8 C9 H9 . . 119.2 ?
    C8 C9 C10 . . 121.58(14) ?
    C10 C9 H9 . . 119.2 ?
    C9 C10 C11 . . 117.48(15) ?
    C9 C10 C13 . . 122.90(14) ?
    C11 C10 C13 . . 119.59(15) ?
    C10 C11 H11 . . 119.4 ?
    C12 C11 C10 . . 121.14(15) ?
    C12 C11 H11 . . 119.4 ?
    C7 C12 H12 . . 119.4 ?
    C11 C12 C7 . . 121.25(14) ?
    C11 C12 H12 . . 119.4 ?
    C10 C13 H13 . . 107.4 ?
    C10 C13 C14 . . 110.30(14) ?
    C10 C13 C15 . . 113.48(15) ?
    C14 C13 H13 . . 107.4 ?
    C15 C13 H13 . . 107.4 ?
    C15 C13 C14 . . 110.46(16) ?
    C13 C14 H14A . . 109.5 ?
    C13 C14 H14B . . 109.5 ?
    C13 C14 H14C . . 109.5 ?
    H14A C14 H14B . . 109.5 ?
    H14A C14 H14C . . 109.5 ?
    H14B C14 H14C . . 109.5 ?
    C13 C15 H15A . . 109.5 ?
    C13 C15 H15B . . 109.5 ?
    C13 C15 H15C . . 109.5 ?
    H15A C15 H15B . . 109.5 ?
    H15A C15 H15C . . 109.5 ?
    H15B C15 H15C . . 109.5 ?
    C17 C16 C1 . . 120.97(14) ?
    C21 C16 C1 . . 120.24(14) ?
    C21 C16 C17 . . 118.76(15) ?
    C16 C17 H17 . . 119.6 ?
    C18 C17 C16 . . 120.78(16) ?
    C18 C17 H17 . . 119.6 ?
    C17 C18 H18 . . 120.5 ?
    C17 C18 C19 . . 119.09(16) ?
    C19 C18 H18 . . 120.5 ?
    C18 C19 Cl1 . . 119.18(14) ?
    C20 C19 Cl1 . . 119.38(14) ?
    C20 C19 C18 . . 121.45(16) ?
    C19 C20 H20 . . 120.5 ?
    C19 C20 C21 . . 118.94(15) ?
    C21 C20 H20 . . 120.5 ?
    C16 C21 H21 . . 119.5 ?
    C20 C21 C16 . . 120.97(15) ?
    C20 C21 H21 . . 119.5 ?
loop_
    _geom_torsion_atom_site_label_1
    _geom_torsion_atom_site_label_2
    _geom_torsion_atom_site_label_3
    _geom_torsion_atom_site_label_4
    _geom_torsion_site_symmetry_1
    _geom_torsion_site_symmetry_2
    _geom_torsion_site_symmetry_3
    _geom_torsion_site_symmetry_4
    _geom_torsion
    _geom_torsion_publ_flag
    Cl1 C19 C20 C21 . . . . -179.97(12) ?
    O1 C4 C5 C6 . . . . -5.7(2) ?
    N1 N2 C1 C2 . . . . -1.75(18) ?
    N1 N2 C1 C16 . . . . -179.56(13) ?
    N1 C3 C7 C8 . . . . 66.98(18) ?
    N1 C3 C7 C12 . . . . -112.81(16) ?
    N1 C4 C5 C6 . . . . 175.14(14) ?
    N2 N1 C3 C2 . . . . 5.53(16) ?
    N2 N1 C3 C7 . . . . -117.09(14) ?
    N2 N1 C4 O1 . . . . -177.75(14) ?
    N2 N1 C4 C5 . . . . 1.4(2) ?
    N2 C1 C2 C3 . . . . 5.09(18) ?
    N2 C1 C16 C17 . . . . 3.7(2) ?
    N2 C1 C16 C21 . . . . -178.10(14) ?
    C1 C2 C3 N1 . . . . -5.77(15) ?
    C1 C2 C3 C7 . . . . 114.94(14) ?
    C1 C16 C17 C18 . . . . 177.91(16) ?
    C1 C16 C21 C20 . . . . -178.43(14) ?
    C2 C1 C16 C17 . . . . -173.90(16) ?
    C2 C1 C16 C21 . . . . 4.3(2) ?
    C2 C3 C7 C8 . . . . -47.29(19) ?
    C2 C3 C7 C12 . . . . 132.92(15) ?
    C3 N1 N2 C1 . . . . -2.67(17) ?
    C3 N1 C4 O1 . . . . -5.3(2) ?
    C3 N1 C4 C5 . . . . 173.88(13) ?
    C3 C7 C8 C9 . . . . -179.03(14) ?
    C3 C7 C12 C11 . . . . -179.83(14) ?
    C4 N1 N2 C1 . . . . 170.50(14) ?
    C4 N1 C3 C2 . . . . -167.46(14) ?
    C4 N1 C3 C7 . . . . 69.93(19) ?
    C7 C8 C9 C10 . . . . -1.2(2) ?
    C8 C7 C12 C11 . . . . 0.4(2) ?
    C8 C9 C10 C11 . . . . 0.5(2) ?
    C8 C9 C10 C13 . . . . 178.43(15) ?
    C9 C10 C11 C12 . . . . 0.7(2) ?
    C9 C10 C13 C14 . . . . -83.6(2) ?
    C9 C10 C13 C15 . . . . 40.9(2) ?
    C10 C11 C12 C7 . . . . -1.1(3) ?
    C11 C10 C13 C14 . . . . 94.32(19) ?
    C11 C10 C13 C15 . . . . -141.14(17) ?
    C12 C7 C8 C9 . . . . 0.8(2) ?
    C13 C10 C11 C12 . . . . -177.35(15) ?
    C16 C1 C2 C3 . . . . -177.20(14) ?
    C16 C17 C18 C19 . . . . 0.4(3) ?
    C17 C16 C21 C20 . . . . -0.1(2) ?
    C17 C18 C19 Cl1 . . . . 179.47(14) ?
    C17 C18 C19 C20 . . . . 0.0(3) ?
    C18 C19 C20 C21 . . . . -0.5(3) ?
    C19 C20 C21 C16 . . . . 0.6(2) ?
    C21 C16 C17 C18 . . . . -0.4(3) ?
loop_
    _geom_hbond_atom_site_label_D
    _geom_hbond_atom_site_label_H
    _geom_hbond_atom_site_label_A
    _geom_hbond_site_symmetry_A
    _geom_hbond_distance_DH
    _geom_hbond_distance_HA
    _geom_hbond_distance_DA
    _geom_hbond_angle_DHA
    C11 H11 O1 2_877 0.95 2.51 3.419(2) 161
_iucr_refine_instructions_details
;
TITL YBN-195 in P-1
CELL 1.54184 6.60416 10.118765 14.480567 98.4444 90.6498 106.5421
ZERR 2 0.00034 0.000872 0.001198 0.007 0.0056 0.0062
LATT 1
SFAC C H N O Cl
UNIT 42 46 4 2 2
EQIV $1 3-X,2-Y,2-Z
L.S. 50
PLAN  15
TEMP -100(2)
HTAB C11 O1_$1
MORE -1
BOND $H
CONF
fmap 2 53
acta
OMIT -3 0 8
OMIT -1 -5 6
OMIT 2 -1 4
REM <HKL>E:/YBN-May-2014/YBN-195-Do-Sent/olex2_YBN-195-jpj/YBN-195.hkl</HKL>
WGHT    0.077800    0.212600
EXTI    0.007855
FVAR       8.35117
CL1   5    0.090150    0.804725    0.391486    11.00000    0.03869    0.04434 =
         0.04170    0.00832   -0.01669    0.00812
O1    4    1.234173    0.719222    0.841268    11.00000    0.03670    0.03416 =
         0.03324    0.00199   -0.01043    0.01175
N1    3    0.997281    0.777378    0.755921    11.00000    0.02649    0.02268 =
         0.02229   -0.00239   -0.00455    0.00616
N2    3    0.870250    0.753740    0.675230    11.00000    0.02363    0.02285 =
         0.02304    0.00089   -0.00260    0.00460
C1    1    0.742042    0.828111    0.688342    11.00000    0.02144    0.02286 =
         0.02300    0.00210    0.00135    0.00262
C2    1    0.763505    0.911947    0.785025    11.00000    0.02182    0.03208 =
         0.02491   -0.00327   -0.00069    0.00724
AFIX  23
H2A   2    0.635234    0.879312    0.819839    11.00000   -1.20000
H2B   2    0.789959    1.012578    0.782211    11.00000   -1.20000
AFIX   0
C3    1    0.956889    0.883341    0.830174    11.00000    0.02506    0.02419 =
         0.02186   -0.00018    0.00138    0.00632
AFIX  13
H3    2    0.914983    0.840454    0.887629    11.00000   -1.20000
AFIX   0
C4    1    1.129130    0.698299    0.768091    11.00000    0.02280    0.02040 =
         0.02873    0.00322   -0.00174    0.00241
C5    1    1.131400    0.585547    0.686761    11.00000    0.02731    0.02226 =
         0.03333    0.00044   -0.00151    0.00747
AFIX  23
H5A   2    0.989969    0.516129    0.676939    11.00000   -1.20000
H5B   2    1.161913    0.627951    0.629160    11.00000   -1.20000
AFIX   0
C6    1    1.296025    0.512466    0.704211    11.00000    0.03287    0.02765 =
         0.04969    0.00434    0.00125    0.01167
AFIX 137
H6A   2    1.295911    0.442291    0.649799    11.00000   -1.50000
H6B   2    1.262512    0.466784    0.759591    11.00000   -1.50000
H6C   2    1.436050    0.581092    0.714522    11.00000   -1.50000
AFIX   0
C7    1    1.148232    1.009984    0.853940    11.00000    0.02256    0.02180 =
         0.02090   -0.00118    0.00035    0.00791
C8    1    1.222179    1.100486    0.789929    11.00000    0.03061    0.02724 =
         0.01985    0.00192   -0.00306    0.01010
AFIX  43
H8    2    1.150363    1.083740    0.730246    11.00000   -1.20000
AFIX   0
C9    1    1.399516    1.214781    0.812383    11.00000    0.03361    0.02344 =
         0.02533    0.00656    0.00305    0.00849
AFIX  43
H9    2    1.448580    1.273995    0.767152    11.00000   -1.20000
AFIX   0
C10   1    1.507095    1.244731    0.899437    11.00000    0.02617    0.02100 =
         0.02779    0.00063    0.00194    0.00740
C11   1    1.431204    1.154866    0.963577    11.00000    0.02865    0.02865 =
         0.02240    0.00096   -0.00362    0.00427
AFIX  43
H11   2    1.500511    1.173190    1.023923    11.00000   -1.20000
AFIX   0
C12   1    1.256376    1.039208    0.940895    11.00000    0.02907    0.02710 =
         0.02057    0.00397    0.00088    0.00508
AFIX  43
H12   2    1.209510    0.978730    0.985605    11.00000   -1.20000
AFIX   0
C13   1    1.704919    1.366933    0.925413    11.00000    0.03170    0.02366 =
         0.02875    0.00047    0.00002    0.00216
AFIX  13
H13   2    1.721277    1.387847    0.995222    11.00000   -1.20000
AFIX   0
C14   1    1.900329    1.326692    0.890690    11.00000    0.02917    0.03954 =
         0.05300   -0.00279   -0.00102    0.00270
AFIX 137
H14A  2    1.886860    1.302359    0.822401    11.00000   -1.50000
H14B  2    1.912408    1.246297    0.918343    11.00000   -1.50000
H14C  2    2.026967    1.405629    0.909070    11.00000   -1.50000
AFIX   0
C15   1    1.693441    1.499615    0.890277    11.00000    0.04562    0.02605 =
         0.05749    0.00792   -0.00355    0.00080
AFIX 137
H15A  2    1.818706    1.576554    0.914563    11.00000   -1.50000
H15B  2    1.565850    1.522822    0.911915    11.00000   -1.50000
H15C  2    1.688390    1.484748    0.821770    11.00000   -1.50000
AFIX   0
C16   1    0.585371    0.824059    0.614405    11.00000    0.02129    0.02655 =
         0.02336    0.00358   -0.00027    0.00372
C17   1    0.563711    0.733093    0.529629    11.00000    0.03326    0.03501 =
         0.02687   -0.00129   -0.00088    0.01395
AFIX  43
H17   2    0.654746    0.675345    0.518923    11.00000   -1.20000
AFIX   0
C18   1    0.411499    0.726397    0.461420    11.00000    0.03577    0.03803 =
         0.02595   -0.00137   -0.00401    0.01145
AFIX  43
H18   2    0.396838    0.664103    0.404236    11.00000   -1.20000
AFIX   0
C19   1    0.280375    0.811911    0.477605    11.00000    0.02621    0.03206 =
         0.02956    0.00852   -0.00469    0.00284
C20   1    0.298937    0.903360    0.560243    11.00000    0.02515    0.02911 =
         0.03508    0.00668    0.00043    0.00889
AFIX  43
H20   2    0.208845    0.961857    0.570151    11.00000   -1.20000
AFIX   0
C21   1    0.451395    0.908375    0.628568    11.00000    0.02439    0.02678 =
         0.02836    0.00121    0.00144    0.00561
AFIX  43
H21   2    0.464386    0.970296    0.685822    11.00000   -1.20000
AFIX   0
HKLF 4
REM  YBN-195 in P-1
REM R1 =  0.0474 for    3170 Fo > 4sig(Fo)  and  0.0511 for all    3519 data
REM    230 parameters refined using      0 restraints
END
WGHT      0.0777      0.2113
REM Highest difference peak  0.309,  deepest hole -0.273,  1-sigma level  0.063
Q1    1   1.0445  0.9401  0.8452  11.00000  0.05    0.31
Q2    1   1.6029  1.3198  0.9112  11.00000  0.05    0.28
Q3    1   0.1711  0.8058  0.4374  11.00000  0.05    0.27
Q4    1   1.5020  1.1835  0.9244  11.00000  0.05    0.27
Q5    1   0.8619  0.9043  0.8137  11.00000  0.05    0.26
Q6    1   1.5074  1.2129  0.8442  11.00000  0.05    0.26
Q7    1   1.2306  1.0176  0.8840  11.00000  0.05    0.26
Q8    1   0.6505  0.8229  0.6538  11.00000  0.05    0.25
Q9    1   1.2055  0.5402  0.6885  11.00000  0.05    0.25
Q10   1   1.0293  0.5644  0.6491  11.00000  0.05    0.24
Q11   1   1.6801  1.4036  0.8861  11.00000  0.05    0.24
Q12   1   0.5337  0.8816  0.6198  11.00000  0.05    0.23
Q13   1   1.1703  1.0782  0.8347  11.00000  0.05    0.22
Q14   1   0.7185  0.8576  0.7411  11.00000  0.05    0.21
Q15   1   0.3839  0.8950  0.5938  11.00000  0.05    0.21
REM The information below was added by Olex2.
REM
REM R1 = 0.0474 for 3170 Fo > 4sig(Fo) and 0.0511 for all 5571 data
REM n/a parameters refined using n/a restraints
REM Highest difference peak 0.31, deepest hole -0.27
REM Mean Shift 0, Max Shift 0.000.
REM +++ Tabular Listing of Refinement Information +++
REM R1_all = 0.0511
REM R1_gt = 0.0474
REM wR_ref = 0.1334
REM GOOF = 1.049
REM Shift_max = 0.000
REM Shift_mean = 0
REM Reflections_all = 5571
REM Reflections_gt = 3170
REM Parameters = n/a
REM Hole = -0.27
REM Peak = 0.31
REM Flack = n/a
;
