# Supplementary material for: 1-{3-(4-Chloro­phen­yl)-5-[4-(propan-2-yl)phen­yl]-4,5-di­hydro-1H-pyrazol-1-yl}propan-1-one
Source: Acta Crystallogr Sect E Struct Rep Online. 2014 Jun 11;70(Pt 7):o763–4. doi: 10.1107/S1600536814013075 (PMC4120579; doi:10.1107/S1600536814013075)
Supplement: Supplementary file 2 [file e-70-0o763-Isup2.hkl]

#
# h,k,l, Fc-squared, Fo-squared, sigma(Fo-squared), status flag
#
data_I
_shelx_refln_list_code          4
_shelx_F_calc_maximum      152.94
_exptl_crystal_F_000       376.00
_reflns_d_resolution_high  0.8095

loop_
 _space_group_symop_operation_xyz
 'x, y, z'
 '-x, -y, -z'

_cell_length_a     6.6042
_cell_length_b    10.1188
_cell_length_c    14.4806
_cell_angle_alpha  98.444
_cell_angle_beta   90.650
_cell_angle_gamma 106.542

_shelx_F_squared_multiplier     1.000

loop_
 _refln_index_h
 _refln_index_k
 _refln_index_l
 _refln_F_squared_calc
 _refln_F_squared_meas
 _refln_F_squared_sigma
 _refln_observed_status
   1   0   0         60.38         64.07         1.24 o
   2   0   0        248.65        254.83         3.54 o
   3   0   0         89.15         96.62         2.53 o
   4   0   0         12.86         14.57         2.20 o
   5   0   0        244.00        228.44        10.72 o
   6   0   0        381.06        352.05        10.04 o
   7   0   0        160.43        167.29         7.98 o
  -7   1   0          0.97          0.72         0.58 o
  -6   1   0          0.98          1.73         0.76 o
  -5   1   0        102.69        112.87         7.15 o
  -4   1   0        150.29        146.83         7.17 o
  -3   1   0        263.96        282.16        19.06 o
  -2   1   0       1011.46       1072.40        28.53 o
  -1   1   0        498.17        515.89        10.88 o
   0   1   0       1992.14       1491.92        28.83 o
   1   1   0        641.81        710.74       128.62 o
   2   1   0       1237.84       1200.89        15.10 o
   3   1   0         62.34         79.60         3.18 o
   4   1   0        897.13        848.30        23.29 o
   5   1   0         27.01         22.33         1.81 o
   6   1   0        331.23        317.53        13.23 o
   7   1   0         13.29         13.72         2.06 o
  -7   2   0         36.50         29.38         3.51 o
  -6   2   0        330.17        316.01         6.62 o
  -5   2   0         26.34         25.00         3.23 o
  -4   2   0          0.17          0.32         0.49 o
  -3   2   0         38.23         41.93         2.09 o
  -2   2   0       2210.11       2284.17        22.51 o
  -1   2   0       1936.89       2348.47        45.57 o
   0   2   0       4322.95       3563.79        48.16 o
   1   2   0       2543.50       2093.10        65.46 o
   2   2   0       1800.33       1749.32        49.86 o
   3   2   0        172.92        165.31         5.21 o
   4   2   0        375.64        375.25        13.68 o
   5   2   0         15.53         12.51         1.71 o
   6   2   0         48.63         49.48         4.64 o
   7   2   0         29.34         27.86         2.68 o
  -7   3   0         54.71         51.15         4.70 o
  -6   3   0        524.97        491.26         8.73 o
  -5   3   0        333.48        305.51        12.29 o
  -4   3   0          1.11          2.27         0.56 o
  -3   3   0       1503.67       1750.36        25.81 o
  -2   3   0         90.71        109.14         2.97 o
  -1   3   0        572.93        694.11        16.01 o
   0   3   0       1753.28       1780.29       113.95 o
   1   3   0         61.10         55.42         3.19 o
   2   3   0        912.84       1002.88        31.27 o
   3   3   0         64.12         70.02         3.53 o
   4   3   0         69.96         78.90         5.89 o
   5   3   0         35.22         30.96         3.77 o
   6   3   0          4.36          6.85         1.75 o
   7   3   0         19.59         20.82         1.86 o
  -8   4   0          0.29         -0.16         0.45 o
  -7   4   0          6.54          5.11         1.03 o
  -6   4   0         18.99         19.67         2.20 o
  -5   4   0          2.14          2.97         1.15 o
  -4   4   0        167.68        176.35         5.57 o
  -3   4   0        158.37        219.61         4.68 o
  -2   4   0       1093.11       1086.39        32.40 o
  -1   4   0          4.71          8.47         0.91 o
   0   4   0        747.75        659.33        17.21 o
   1   4   0          0.49          0.39         0.26 o
   2   4   0        267.46        288.73        11.97 o
   3   4   0          4.11          0.62         0.69 o
   4   4   0        265.53        287.55        12.23 o
   5   4   0          3.91          2.75         0.78 o
   6   4   0         10.09          8.51         1.61 o
  -8   5   0         15.10         11.50         1.55 o
  -7   5   0          0.36          1.70         0.80 o
  -6   5   0         50.54         48.68         4.80 o
  -5   5   0        119.86        126.95         4.40 o
  -4   5   0         65.59         62.69         3.24 o
  -3   5   0         15.08         15.72         1.18 o
  -2   5   0        959.12       1087.98       182.01 o
  -1   5   0        607.63        575.40        11.59 o
   0   5   0          1.78          2.45         0.80 o
   1   5   0        115.40        124.77         4.77 o
   2   5   0          7.26          4.90         1.56 o
   3   5   0          0.48         -0.85         0.85 o
   4   5   0        223.73        208.15        11.06 o
   5   5   0          3.39          3.70         0.86 o
   6   5   0          1.62          2.54         0.68 o
  -7   6   0          1.33          1.48         0.61 o
  -6   6   0         37.93         35.82         2.84 o
  -5   6   0        213.50        211.01         7.21 o
  -4   6   0        444.63        465.97        15.63 o
  -3   6   0          6.06          9.38         1.27 o
  -2   6   0        351.39        451.45        12.07 o
  -1   6   0         38.83         46.60         3.66 o
   0   6   0          0.31          0.75         0.59 o
   1   6   0          4.17          6.90         1.93 o
   2   6   0          2.24          3.31         1.30 o
   3   6   0        178.22        177.80        18.39 o
   4   6   0          7.83          9.73         2.13 o
   5   6   0          4.29          5.58         1.31 o
  -7   7   0         24.29         27.29         1.72 o
  -6   7   0          9.28          8.87         1.94 o
  -5   7   0        120.60        109.51         7.43 o
  -4   7   0        271.47        254.24        11.54 o
  -3   7   0        724.88        702.21        21.70 o
  -2   7   0        462.74        449.09        11.85 o
  -1   7   0         52.36         41.84         4.15 o
   0   7   0        108.97        117.77        20.96 o
   1   7   0          1.57          4.71         1.60 o
   2   7   0        362.93        403.53        15.78 o
   3   7   0         18.71         12.84         2.48 o
   4   7   0          4.30          4.61         0.92 o
   5   7   0         17.38         18.71         1.89 o
  -7   8   0         63.61         65.77         3.40 o
  -6   8   0          0.76          0.84         0.79 o
  -5   8   0         48.93         41.41         4.53 o
  -4   8   0        182.88        189.66         9.98 o
  -3   8   0         57.53         54.95         4.85 o
  -2   8   0         50.23         44.46         2.53 o
  -1   8   0         57.98         48.27         3.23 o
   0   8   0          0.57          0.93         0.65 o
   1   8   0         70.99         79.16         6.05 o
   2   8   0         25.06         22.03         3.35 o
   3   8   0          1.07          0.69         0.93 o
   4   8   0          1.46          2.19         0.56 o
  -7   9   0         37.66         45.27         1.73 o
  -6   9   0          6.17          6.37         1.52 o
  -5   9   0          0.02          0.67         0.89 o
  -4   9   0          0.88          1.08         0.72 o
  -3   9   0        239.02        217.11        31.97 o
  -2   9   0        657.47        637.76        20.45 o
  -1   9   0        451.34        442.27        16.05 o
   0   9   0          6.04          6.46         1.21 o
   1   9   0          5.98          6.39         1.18 o
   2   9   0         18.24         21.58         2.07 o
   3   9   0        152.02        161.69         5.13 o
  -6  10   0          4.80          5.74         0.87 o
  -5  10   0          8.89          6.98         1.58 o
  -4  10   0          5.77          4.14         1.20 o
  -2  10   0         50.44         42.01         4.24 o
  -1  10   0        216.17        241.65         7.79 o
   0  10   0        228.98        245.10         9.35 o
   1  10   0          9.64          7.83         1.72 o
   2  10   0          8.61         11.39         1.17 o
  -5  11   0          0.20          1.52         0.63 o
  -4  11   0          0.40         -0.31         0.63 o
  -3  11   0         20.62         17.18         2.68 o
  -2  11   0         48.59         43.62         4.17 o
  -1  11   0        128.96        121.50         6.25 o
   0  11   0         46.58         45.47         3.17 o
   1  11   0          2.18          2.27         0.69 o
  -4  12   0         11.81         12.07         1.48 o
  -3  12   0         72.95         76.69         4.44 o
  -2  12   0          0.84          0.77         0.54 o
   2 -12   1        116.23        132.80         6.05 o
   3 -12   1          3.08          2.48         0.83 o
   4 -12   1         53.25         44.92         3.05 o
  -1 -11   1          2.80          1.39         0.66 o
   0 -11   1        147.26        158.42         6.88 o
   1 -11   1         33.30         32.47         2.33 o
   2 -11   1         13.74         11.76         1.50 o
   3 -11   1          6.20          4.96         1.46 o
   4 -11   1         47.60         53.60         4.36 o
   5 -11   1          3.07          4.12         0.69 o
  -2 -10   1         13.56         11.58         1.22 o
  -1 -10   1          1.33          1.22         0.78 o
   0 -10   1        136.86        144.85         5.67 o
   1 -10   1        341.83        363.04        13.91 o
   2 -10   1         29.40         28.14         3.46 o
   3 -10   1          0.18         -0.53         0.86 o
   4 -10   1        174.84        178.15         8.89 o
   5 -10   1         15.71         14.26         2.33 o
   6 -10   1         21.71         25.02         1.84 o
  -3  -9   1         16.22         14.59         1.50 o
  -2  -9   1        225.12        212.12         7.02 o
  -1  -9   1         96.74         98.93         6.27 o
   0  -9   1          0.23          1.38         0.85 o
   1  -9   1          4.01          3.36         1.19 o
   2  -9   1          1.28          2.99         1.18 o
   3  -9   1          2.51          4.36         1.23 o
   4  -9   1        383.17        375.67        14.70 o
   5  -9   1          0.28          0.44         0.56 o
   6  -9   1          0.06         -0.35         0.88 o
   7  -9   1         13.27         12.67         1.12 o
  -4  -8   1          7.43          5.84         0.88 o
  -3  -8   1          4.74          3.64         1.27 o
  -2  -8   1         38.75         37.06         4.22 o
  -1  -8   1          6.41          6.50         1.15 o
   0  -8   1        393.85        403.58        10.50 o
   1  -8   1          2.28          0.30         1.84 o
   2  -8   1         17.28         15.29         2.67 o
   3  -8   1         38.76         39.90         2.36 o
   4  -8   1         33.35         36.08         4.14 o
   5  -8   1         96.18         93.56         6.82 o
   6  -8   1         53.38         47.71         4.52 o
   7  -8   1         96.48         99.77         3.12 o
  -5  -7   1          8.84          9.65         1.42 o
  -4  -7   1          1.46          1.20         0.54 o
  -3  -7   1         12.13          9.91         2.27 o
  -2  -7   1        386.48        332.91        14.14 o
  -1  -7   1        342.69        374.59        15.98 o
   0  -7   1         34.88         35.75         3.50 o
   1  -7   1        126.90        134.41         7.61 o
   2  -7   1        318.63        310.52        12.73 o
   3  -7   1          8.57          6.99         1.79 o
   4  -7   1        122.87        101.14         6.89 o
   5  -7   1          0.04          1.66         0.74 o
   6  -7   1         71.87         63.49         5.34 o
   7  -7   1         75.08         77.30         2.93 o
  -5  -6   1         68.27         72.16         3.22 o
  -4  -6   1          7.41          5.12         1.56 o
  -3  -6   1          0.64          1.11         0.97 o
  -2  -6   1         98.05         93.82         6.73 o
  -1  -6   1         56.57         96.83         7.61 o
   0  -6   1        185.64        222.32         9.18 o
   1  -6   1        104.08        124.36         6.68 o
   2  -6   1        573.26        691.09        57.26 o
   3  -6   1          0.42          0.97         0.58 o
   4  -6   1          1.15          1.07         0.57 o
   5  -6   1         23.53         20.64         2.14 o
   6  -6   1         59.10         55.27         3.51 o
   7  -6   1         48.56         50.00         3.11 o
  -6  -5   1          8.00          7.87         1.18 o
  -5  -5   1         69.65         76.16         3.92 o
  -4  -5   1          0.47          2.82         1.23 o
  -3  -5   1          5.91          6.87         1.76 o
  -2  -5   1         65.76         71.55         5.58 o
  -1  -5   1          5.97          3.78         0.71 o
   0  -5   1          6.26          6.41         1.32 o
   1  -5   1        346.22        342.90        39.83 o
   2  -5   1         85.47         65.71         9.27 o
   3  -5   1          5.94          4.02         0.72 o
   4  -5   1          2.57          0.78         0.29 o
   5  -5   1         14.50         13.54         1.17 o
   6  -5   1        221.77        209.88         7.54 o
   7  -5   1         85.13         79.71         4.09 o
   8  -5   1         28.16         25.54         2.26 o
  -6  -4   1         22.50         26.47         2.86 o
  -5  -4   1         98.82        118.10        10.29 o
  -4  -4   1         33.56         32.66         3.77 o
  -3  -4   1        149.98        171.68         8.93 o
  -2  -4   1        190.21        228.46        10.03 o
  -1  -4   1         12.02         20.15         2.45 o
   0  -4   1         34.39         36.77         4.22 o
   1  -4   1         46.98         48.89         3.96 o
   2  -4   1       1498.61       1631.12        80.76 o
   3  -4   1       1273.65       1463.70        26.32 o
   4  -4   1         11.25         13.74         1.47 o
   5  -4   1         19.53         28.46         3.34 o
   6  -4   1         69.61         66.65         4.01 o
   7  -4   1         24.04         23.66         2.24 o
  -7  -3   1          1.73          1.65         0.55 o
  -6  -3   1         27.37         30.71         3.44 o
  -5  -3   1        511.38        504.43        17.81 o
  -4  -3   1          0.39          0.66         0.42 o
  -3  -3   1         13.44         17.34         1.67 o
  -2  -3   1        414.22        469.11         9.68 o
  -1  -3   1        748.27        870.27        14.47 o
   0  -3   1       1915.76       1747.31       330.05 o
   1  -3   1       2939.79       2998.14       102.68 o
   2  -3   1        610.42        685.47        11.14 o
   3  -3   1          0.61          1.63         0.35 o
   4  -3   1        179.65        188.20         5.77 o
   5  -3   1        194.32        177.72         9.01 o
   6  -3   1        331.81        321.02         6.73 o
   7  -3   1         16.27         16.88         2.69 o
  -7  -2   1         37.50         38.96         3.17 o
  -6  -2   1         37.50         38.18         4.10 o
  -5  -2   1         69.38         67.24         3.95 o
  -4  -2   1        149.67        126.69         4.89 o
  -3  -2   1          1.13          3.25         0.55 o
  -2  -2   1        448.13        477.40         9.16 o
  -1  -2   1       4219.85       3867.67       127.55 o
   0  -2   1       2137.17       1677.62       112.93 o
   1  -2   1       4152.90       4195.96       169.57 o
   2  -2   1        568.04        584.26         7.99 o
   3  -2   1       1875.45       1986.46        28.55 o
   4  -2   1        581.88        582.20        16.98 o
   5  -2   1        120.06        116.75         7.20 o
   6  -2   1        723.11        682.80        12.42 o
   7  -2   1         30.48         34.45         3.82 o
  -7  -1   1         31.46         32.44         3.17 o
  -6  -1   1         37.33         30.36         3.74 o
  -5  -1   1        243.84        226.73         6.16 o
  -4  -1   1         88.44         84.41         5.55 o
  -3  -1   1        433.69        403.64         8.33 o
  -2  -1   1          3.14          3.93         1.05 o
  -1  -1   1        481.40        579.47        13.11 o
   0  -1   1        245.10        240.72         5.60 o
   1  -1   1       1131.26       1128.50        15.96 o
   2  -1   1        362.36        353.74         6.33 o
   3  -1   1         19.65         16.87         1.07 o
   4  -1   1        140.73        135.31         6.90 o
   5  -1   1        391.32        378.85        14.54 o
   6  -1   1         17.48         15.04         1.81 o
   7  -1   1        120.10        125.34         6.70 o
  -7   0   1         57.35         55.21         4.31 o
  -6   0   1        111.02        101.62         4.96 o
  -5   0   1        146.98        139.78         8.07 o
  -4   0   1       1246.12       1218.08        29.57 o
  -3   0   1        180.66        172.73         4.55 o
  -2   0   1         14.06         16.41         0.81 o
  -1   0   1          2.20          4.14         0.36 o
   1   0   1        108.73        119.78         3.65 o
   2   0   1        739.07        733.83        10.27 o
   3   0   1        389.63        370.26         6.27 o
   4   0   1         13.33         15.69         2.29 o
   5   0   1          5.14          4.48         1.46 o
   6   0   1         34.48         31.58         2.72 o
   7   0   1          0.74          0.81         0.61 o
  -7   1   1        198.98        197.90         6.42 o
  -6   1   1          2.59          1.78         1.61 o
  -5   1   1         81.11         75.77         5.65 o
  -4   1   1         24.43         28.16         2.90 o
  -3   1   1         24.26         17.31         1.28 o
  -2   1   1        822.05        808.55        10.53 o
  -1   1   1          8.55          6.78         0.90 o
   0   1   1       1688.05       1612.48        21.96 o
   1   1   1        943.74        915.56        66.17 o
   2   1   1          3.66          7.77         0.96 o
   3   1   1        555.98        568.49         9.52 o
   4   1   1        575.86        554.57        17.48 o
   5   1   1         30.60         27.35         2.02 o
   6   1   1         19.33         17.46         2.80 o
   7   1   1         16.07         17.78         2.25 o
  -7   2   1         13.01          9.62         2.01 o
  -6   2   1         35.46         39.86         2.44 o
  -5   2   1         47.41         39.38         4.02 o
  -4   2   1        334.49        353.68        12.17 o
  -3   2   1        786.17        899.93        14.98 o
  -2   2   1       1249.08       1311.03        18.98 o
  -1   2   1       1716.62       1701.40       145.25 o
   0   2   1       1075.42        998.91        14.54 o
   1   2   1          1.46          2.48         0.36 o
   2   2   1         23.01         21.62         1.53 o
   3   2   1          0.02          1.27         0.39 o
   4   2   1        641.09        631.09        19.63 o
   5   2   1        207.02        193.72         7.13 o
   6   2   1         89.15         85.46         6.21 o
   7   2   1          0.30          0.05         0.36 o
  -7   3   1        128.28        124.65         7.53 o
  -6   3   1         42.01         41.23         4.12 o
  -5   3   1         18.09         17.52         2.66 o
  -4   3   1         45.70         45.39         3.85 o
  -3   3   1        112.95         92.50         2.60 o
  -2   3   1       3634.74       3887.62        61.81 o
  -1   3   1       2091.91       1991.96        40.54 o
   0   3   1        612.66        657.96        12.04 o
   1   3   1       1996.25       2328.28       267.21 o
   2   3   1        121.79        175.79        14.22 o
   3   3   1         88.01         85.48         3.96 o
   4   3   1        161.88        161.78         8.95 o
   5   3   1         60.07         57.53         5.18 o
   6   3   1          2.25          1.96         1.00 o
  -8   4   1         29.34         30.68         2.67 o
  -7   4   1         65.72         63.01         3.67 o
  -6   4   1        119.24        108.85         7.23 o
  -5   4   1          9.52         11.84         2.24 o
  -4   4   1         13.40         13.57         1.40 o
  -3   4   1         30.07         20.07         1.56 o
  -2   4   1        802.32        776.25        19.03 o
  -1   4   1        463.17        317.12         9.95 o
   0   4   1         77.42         55.17         8.20 o
   1   4   1        150.52        189.39        18.49 o
   2   4   1          3.20          4.28         1.51 o
   3   4   1         33.88         30.68         3.48 o
   4   4   1        397.84        396.62        10.73 o
   5   4   1         28.23         38.55         4.14 o
   6   4   1         71.27         74.54         4.68 o
  -8   5   1         26.45         26.69         2.38 o
  -7   5   1          2.72          0.65         0.54 o
  -6   5   1          3.48          6.49         1.16 o
  -5   5   1        237.97        207.56        11.59 o
  -4   5   1        167.13        166.65         8.31 o
  -3   5   1        134.15        138.13         7.13 o
  -2   5   1         24.43         14.95         2.56 o
  -1   5   1        314.10        300.53        10.50 o
   0   5   1        420.74        373.65        12.53 o
   1   5   1       2247.68       3025.43        62.58 o
   2   5   1          2.81          6.32         1.89 o
   3   5   1         63.37         64.39         3.87 o
   4   5   1          0.04          0.72         0.36 o
   5   5   1         12.44         12.60         1.53 o
  -7   6   1          2.45          3.37         0.85 o
  -6   6   1         30.28         26.32         2.43 o
  -5   6   1          0.03          0.08         0.41 o
  -4   6   1         90.89         96.30         6.26 o
  -3   6   1          1.67          9.32         1.88 o
  -2   6   1         52.86         54.12         3.13 o
  -1   6   1        207.72        230.17         7.00 o
   0   6   1        726.53        814.27        30.93 o
   1   6   1        206.79        270.16        12.68 o
   2   6   1        102.49        105.00         7.63 o
   3   6   1         39.51         40.73         4.57 o
   4   6   1        186.88        166.35        13.97 o
   5   6   1        139.51        150.55         7.07 o
  -7   7   1          1.86          1.68         0.68 o
  -6   7   1         10.16         14.52         1.78 o
  -5   7   1          7.28          8.57         2.17 o
  -4   7   1         44.83         48.92         3.23 o
  -3   7   1         29.03         32.50         3.65 o
  -2   7   1          9.36          9.63         1.47 o
  -1   7   1        360.95        408.95        11.19 o
   0   7   1        234.89        178.56         9.22 o
   1   7   1        634.58        824.17        26.58 o
   2   7   1        221.35        218.70        11.05 o
   3   7   1          8.54          9.75         1.55 o
   4   7   1         35.39         35.84         2.57 o
  -7   8   1         18.30         24.23         2.52 o
  -6   8   1         20.53         19.70         2.01 o
  -5   8   1        195.29        177.07         9.80 o
  -4   8   1         36.32         34.24         4.01 o
  -3   8   1        164.06        147.77        13.25 o
  -2   8   1         42.93         47.80         5.13 o
  -1   8   1          9.23          8.15         1.29 o
   0   8   1         87.48         93.34         3.74 o
   1   8   1         39.05         38.72         3.95 o
   2   8   1         12.48         12.04         1.70 o
   3   8   1         25.24         27.53         2.35 o
   4   8   1         59.10         64.21         2.76 o
  -6   9   1         47.20         46.07         2.81 o
  -5   9   1         21.24         21.89         3.13 o
  -4   9   1          0.69          1.21         1.00 o
  -3   9   1        134.21        135.47         7.99 o
  -2   9   1         32.22         30.29         3.65 o
  -1   9   1        213.04        204.82         9.17 o
   0   9   1         27.44         25.93         2.98 o
   1   9   1         11.99         11.38         1.54 o
   2   9   1          0.21          0.73         0.59 o
   3   9   1         12.27         12.88         1.32 o
  -6  10   1         11.61         17.20         1.39 o
  -5  10   1        198.42        207.38         9.24 o
  -4  10   1         12.48         11.77         1.53 o
  -3  10   1         40.09         39.59         4.38 o
  -2  10   1        177.85        149.46        15.96 o
  -1  10   1         89.60         91.51         4.47 o
   0  10   1         15.18         14.10         1.57 o
   1  10   1          6.39          7.57         1.68 o
   2  10   1         22.17         24.04         2.52 o
  -5  11   1         18.33         15.63         1.77 o
  -4  11   1          0.16          0.61         0.55 o
  -3  11   1          0.38          0.27         0.61 o
  -2  11   1         16.94         13.53         2.25 o
  -1  11   1        180.19        191.70         8.36 o
   0  11   1         53.00         49.06         3.42 o
   1  11   1          5.65          7.41         1.17 o
  -3  12   1         16.64         20.86         2.14 o
  -2  12   1         24.57         28.21         2.40 o
   2 -12   2         74.93         68.13         4.22 o
   3 -12   2         11.77         13.17         1.89 o
   4 -12   2         45.40         48.78         3.26 o
  -1 -11   2          0.97          1.21         0.52 o
   0 -11   2        186.99        199.68         8.18 o
   1 -11   2        109.23        119.89         4.70 o
   2 -11   2        414.13        387.52        13.72 o
   4 -11   2         11.23         11.01         1.33 o
   5 -11   2         89.60         91.99         6.78 o
  -2 -10   2         28.30         32.32         2.05 o
  -1 -10   2         31.35         32.12         2.33 o
   0 -10   2        125.43        128.99         6.18 o
   1 -10   2          0.09          1.22         0.87 o
   2 -10   2        116.28        111.94         7.20 o
   3 -10   2        100.46         91.10         6.29 o
   4 -10   2         31.72         28.57         3.36 o
   5 -10   2         12.19          9.97         1.90 o
   6 -10   2         19.07         18.01         2.24 o
  -3  -9   2         56.80         63.26         4.26 o
  -2  -9   2          0.29         -0.45         0.86 o
  -1  -9   2         45.83         44.57         4.23 o
   0  -9   2        433.48        402.93        15.09 o
   1  -9   2         16.33         16.09         1.89 o
   2  -9   2        156.96        124.45         9.09 o
   3  -9   2         30.25         26.49         2.30 o
   4  -9   2         15.06         13.44         2.40 o
   5  -9   2          0.28         -0.05         0.67 o
   6  -9   2         17.24         19.63         2.66 o
   7  -9   2          0.46          2.40         0.78 o
  -4  -8   2        108.63        126.06         4.39 o
  -3  -8   2          3.29          0.99         0.80 o
  -2  -8   2         41.89         34.02         4.05 o
  -1  -8   2        206.11        218.07        14.36 o
   0  -8   2          0.88          0.28         0.41 o
   1  -8   2         93.61        104.06        18.39 o
   2  -8   2         16.18         20.07         3.16 o
   3  -8   2         14.00         12.72         1.84 o
   4  -8   2        182.68        192.25        10.09 o
   5  -8   2          2.34         -0.50         0.71 o
   6  -8   2          0.55          1.21         0.62 o
   7  -8   2          4.48          3.71         0.58 o
  -5  -7   2          1.35          2.92         0.83 o
  -4  -7   2          9.15          9.01         1.82 o
  -3  -7   2         46.45         44.61         4.73 o
  -2  -7   2        435.52        420.49        16.39 o
  -1  -7   2        401.48        501.97        18.35 o
   0  -7   2         95.69        103.57         4.95 o
   1  -7   2        187.70        228.30        45.78 o
   2  -7   2         24.15         35.06         3.84 o
   3  -7   2        343.82        317.70        18.05 o
   4  -7   2         65.13         64.75         3.71 o
   5  -7   2          7.56          6.92         1.29 o
   6  -7   2          8.57          9.66         2.01 o
   7  -7   2         15.75         18.42         1.72 o
  -5  -6   2         79.61         78.40         5.02 o
  -4  -6   2          0.32         -0.07         0.52 o
  -3  -6   2         41.21         40.29         4.52 o
  -2  -6   2         42.89         38.50         4.25 o
  -1  -6   2        366.91        449.61        16.92 o
   0  -6   2         32.39         33.65         3.20 o
   1  -6   2        215.06        222.37         9.61 o
   2  -6   2        146.95        153.02         7.78 o
   3  -6   2          0.20          0.03         0.47 o
   4  -6   2        163.53        148.98         7.77 o
   5  -6   2          0.65         -0.14         0.38 o
   6  -6   2          4.78          7.47         1.10 o
   7  -6   2         15.06         19.92         1.93 o
  -6  -5   2          2.22          3.11         0.81 o
  -5  -5   2         71.16         73.37         4.41 o
  -4  -5   2         83.44         84.30         4.45 o
  -3  -5   2         16.12         16.48         2.69 o
  -2  -5   2        606.87        605.18        19.05 o
  -1  -5   2        542.81        665.79        38.10 o
   0  -5   2         18.26         22.87         4.97 o
   1  -5   2       1104.79       1005.50        24.89 o
   2  -5   2        641.15        591.23        16.97 o
   3  -5   2        183.99        193.60         5.91 o
   4  -5   2       1135.90       1061.99        19.05 o
   5  -5   2        128.85        127.25         4.37 o
   6  -5   2        415.38        378.13        10.62 o
   7  -5   2         37.66         36.95         2.72 o
  -6  -4   2          8.21          9.59         1.75 o
  -5  -4   2        196.32        192.27         9.76 o
  -4  -4   2          8.27          8.50         2.02 o
  -3  -4   2        163.18        166.01         8.63 o
  -2  -4   2        567.29        415.69        14.06 o
  -1  -4   2       2636.35       2536.88       353.00 o
   0  -4   2        404.05        439.34        45.33 o
   1  -4   2          3.35          6.08         1.21 o
   2  -4   2        245.27        257.22         9.54 o
   3  -4   2          4.13          2.53         0.56 o
   4  -4   2        184.84        202.55         6.15 o
   5  -4   2        675.77        627.97        19.48 o
   6  -4   2         87.31         87.37         3.75 o
   7  -4   2         62.41         56.95         3.45 o
  -7  -3   2         56.01         57.56         3.30 o
  -6  -3   2         31.20         25.79         3.13 o
  -5  -3   2        277.43        274.90        12.30 o
  -4  -3   2        107.51         94.70         4.37 o
  -3  -3   2        234.85        219.60         8.09 o
  -2  -3   2        340.57        330.94        19.66 o
  -1  -3   2         20.92         24.15         1.14 o
   0  -3   2        233.17        306.70        39.23 o
   1  -3   2        452.99        406.58        60.25 o
   2  -3   2          6.59          2.76         0.32 o
   3  -3   2         65.04         78.58         2.41 o
   4  -3   2          6.26          9.63         1.18 o
   5  -3   2          2.72          1.78         0.86 o
   6  -3   2         24.24         24.72         1.94 o
   7  -3   2         18.26         22.17         2.16 o
  -7  -2   2        103.68        106.70         5.49 o
  -6  -2   2          0.14          0.54         0.59 o
  -5  -2   2          0.01          0.96         0.59 o
  -4  -2   2          0.21          0.58         0.32 o
  -3  -2   2        157.78        164.43         6.47 o
  -2  -2   2        276.34        261.30        16.11 o
  -1  -2   2      23389.42      22431.63       295.24 o
   0  -2   2         12.80         25.13         5.84 o
   1  -2   2         53.27         56.51         1.64 o
   2  -2   2          3.86          5.25         0.47 o
   3  -2   2          5.14         10.24         0.82 o
   4  -2   2        308.25        294.21         7.63 o
   5  -2   2        445.77        460.53        16.30 o
   6  -2   2         73.10         74.89         3.42 o
   7  -2   2         21.65         22.07         2.97 o
  -7  -1   2          1.45          1.88         0.84 o
  -6  -1   2         14.97         14.07         2.51 o
  -5  -1   2          0.54          0.65         0.35 o
  -4  -1   2          1.40          3.75         1.18 o
  -3  -1   2          7.36          9.02         1.03 o
  -2  -1   2        373.73        386.05        28.02 o
  -1  -1   2        553.87        591.09        25.12 o
   0  -1   2        409.08        380.12        31.58 o
   1  -1   2       2840.17       2982.82        32.84 o
   2  -1   2         31.51         31.67         1.12 o
   3  -1   2        374.53        392.95         6.68 o
   4  -1   2         80.28         90.72         3.95 o
   5  -1   2        391.88        380.95        14.58 o
   6  -1   2        221.00        211.52         7.36 o
   7  -1   2         45.87         45.21         3.84 o
  -7   0   2        216.60        213.24         9.07 o
  -6   0   2         79.56         77.56         4.28 o
  -5   0   2        121.62        115.77         7.26 o
  -4   0   2        113.32        118.36         6.35 o
  -3   0   2         75.91         70.15         2.78 o
  -2   0   2         78.60         75.28         2.40 o
  -1   0   2       6051.79       4859.69        91.89 o
   0   0   2        526.45        534.30        11.17 o
   1   0   2       1087.92       1049.48        33.13 o
   2   0   2        872.03        877.84        15.46 o
   3   0   2        566.88        552.19        15.70 o
   4   0   2        186.62        191.52         6.27 o
   5   0   2         13.77         10.62         1.24 o
   6   0   2          5.33          4.92         1.51 o
   7   0   2        170.09        176.52         8.00 o
  -7   1   2        455.21        468.94        10.80 o
  -6   1   2         99.96         85.15         4.41 o
  -5   1   2         46.24         48.92         4.48 o
  -4   1   2        446.41        499.65        26.71 o
  -3   1   2          0.31          0.30         0.32 o
  -2   1   2         33.65         26.43         1.38 o
  -1   1   2      14554.88      16166.47       300.86 o
   0   1   2        939.51       1168.02       165.29 o
   1   1   2        302.24        343.35        27.93 o
   2   1   2         60.78         62.91         2.73 o
   3   1   2        139.72        170.79         5.30 o
   4   1   2        158.08        137.35         5.36 o
   5   1   2         35.13         39.13         3.04 o
   6   1   2          0.83          0.38         0.71 o
   7   1   2         29.41         30.26         2.95 o
  -7   2   2         10.22          9.81         2.07 o
  -6   2   2          0.50          1.02         0.85 o
  -5   2   2        531.92        489.84        16.52 o
  -4   2   2        139.73        120.80         6.38 o
  -3   2   2        480.34        535.84        14.71 o
  -2   2   2       1654.76       1749.01        24.85 o
  -1   2   2         71.06         82.23         1.59 o
   0   2   2        240.02        239.02        35.94 o
   1   2   2       1084.11       1167.49        66.83 o
   2   2   2         48.93         60.28         2.77 o
   3   2   2        394.44        394.94        12.46 o
   4   2   2        107.54        101.28         6.84 o
   5   2   2        118.50        106.44         6.53 o
   6   2   2         68.67         72.00         5.59 o
   7   2   2         57.91         58.76         3.71 o
  -7   3   2         82.23         79.72         5.85 o
  -6   3   2        123.47        123.80         7.73 o
  -5   3   2          0.09          0.80         0.53 o
  -4   3   2        258.99        279.53        10.85 o
  -3   3   2       3329.73       3565.95        50.44 o
  -2   3   2        254.58        316.97        21.18 o
  -1   3   2          0.94          1.90         0.85 o
   0   3   2        986.98        897.20       114.41 o
   1   3   2         93.42        114.45         3.57 o
   2   3   2        741.69        848.79        96.16 o
   3   3   2        402.25        371.63        11.79 o
   4   3   2         22.42         33.39         3.76 o
   5   3   2          1.47          1.47         0.95 o
   6   3   2          0.95          1.22         0.96 o
  -8   4   2         18.13         19.12         2.03 o
  -7   4   2        148.22        158.62         8.46 o
  -6   4   2         61.84         70.43         5.72 o
  -5   4   2        121.83        112.23         7.13 o
  -4   4   2         17.42         20.96         2.74 o
  -3   4   2        672.12        819.46        64.69 o
  -2   4   2         30.05         43.42         3.17 o
  -1   4   2         10.01         21.28         2.21 o
   0   4   2         15.95         12.57         2.49 o
   1   4   2        769.54        833.42        14.71 o
   2   4   2        337.03        410.44        41.40 o
   3   4   2          7.15          5.53         1.46 o
   4   4   2         46.58         63.30         3.86 o
   5   4   2        120.43        117.18         5.06 o
   6   4   2         50.06         51.91         3.71 o
  -8   5   2          3.30          2.53         0.78 o
  -7   5   2         18.34         16.19         1.79 o
  -6   5   2         30.52         27.15         2.46 o
  -5   5   2        166.67        145.36         5.87 o
  -4   5   2          1.20          1.80         1.07 o
  -3   5   2       1975.86       1971.07        31.01 o
  -2   5   2        129.05        119.08         6.16 o
  -1   5   2         20.87         18.31         2.27 o
   0   5   2        293.66        333.42        11.72 o
   1   5   2        508.60        490.14        37.18 o
   2   5   2          1.01         13.46         2.73 o
   3   5   2        226.07        229.19        11.23 o
   4   5   2         46.72         45.64         3.18 o
   5   5   2         43.82         48.05         2.86 o
  -7   6   2          4.28          4.79         0.93 o
  -6   6   2         75.46         71.37         4.06 o
  -5   6   2        111.82        110.53         5.17 o
  -4   6   2        121.94        116.29         7.17 o
  -3   6   2        248.73        302.65         8.48 o
  -2   6   2        154.13        168.57         9.57 o
  -1   6   2        130.51        135.45         7.43 o
   0   6   2        255.42        307.65        12.16 o
   1   6   2        112.21        142.27         9.05 o
   2   6   2         26.99         24.97         3.63 o
   3   6   2         87.51         59.73         3.92 o
   4   6   2          4.53          6.32         1.18 o
   5   6   2        115.01        128.46         6.20 o
  -7   7   2          0.05          0.89         0.48 o
  -6   7   2          0.12          0.77         0.58 o
  -5   7   2        413.76        375.75        15.20 o
  -4   7   2        158.42        160.09         6.84 o
  -3   7   2        543.00        518.75        16.64 o
  -2   7   2        158.61        156.57         6.13 o
  -1   7   2        116.06        114.79        11.15 o
   0   7   2         14.38         13.75         1.76 o
   1   7   2         43.10         41.88         4.32 o
   2   7   2         40.42         44.89         3.37 o
   3   7   2          0.35          0.44         0.43 o
   4   7   2         11.39         13.24         1.47 o
  -7   8   2          0.83          1.02         0.37 o
  -6   8   2          6.88          6.30         1.18 o
  -5   8   2        204.55        200.68        10.43 o
  -4   8   2          8.87         10.08         2.92 o
  -3   8   2          4.27          2.34         0.83 o
  -2   8   2          4.01          3.71         1.11 o
  -1   8   2        462.06        446.82        15.65 o
   0   8   2          6.92          6.68         1.00 o
   1   8   2        295.47        311.98         9.47 o
   2   8   2         13.97         14.32         1.85 o
   3   8   2         25.84         27.13         2.31 o
   4   8   2         65.62         66.41         3.98 o
  -6   9   2         17.25         17.78         1.64 o
  -5   9   2          1.63          1.22         0.62 o
  -4   9   2          4.18          5.35         1.14 o
  -3   9   2         98.22        105.44         7.62 o
  -2   9   2        292.94        287.16         9.01 o
  -1   9   2        199.89        214.47        25.30 o
   0   9   2          2.19          1.97         0.52 o
   1   9   2          0.34          0.90         0.56 o
   2   9   2          0.31          0.37         0.55 o
   3   9   2          0.24          1.98         0.54 o
  -6  10   2         12.17         17.37         2.04 o
  -5  10   2         14.65         14.17         2.17 o
  -4  10   2         21.23         21.67         2.01 o
  -3  10   2        128.54        108.68         7.37 o
  -2  10   2         50.72         49.04         4.83 o
  -1  10   2         93.05         80.59         5.22 o
   0  10   2         34.53         28.22         3.23 o
   1  10   2          3.21          2.58         1.10 o
   2  10   2         12.96         13.56         1.75 o
  -4  11   2          5.68          4.06         0.98 o
  -3  11   2          0.42          0.25         0.52 o
  -2  11   2          6.99          6.30         1.54 o
  -1  11   2         72.34         82.90         5.02 o
   0  11   2          6.63          7.49         0.90 o
   1  11   2          1.45          1.20         0.51 o
  -3  12   2         10.53         16.36         1.75 o
  -2  12   2         10.79         15.00         1.63 o
   1 -12   3          0.27         -0.32         0.33 o
   2 -12   3          0.14          0.20         0.55 o
   3 -12   3         16.15         12.63         1.80 o
   4 -12   3         15.21         10.37         1.48 o
  -1 -11   3          6.59          5.17         0.68 o
   0 -11   3         38.37         39.04         3.39 o
   1 -11   3        144.98        150.51         5.37 o
   2 -11   3         21.32         19.66         2.69 o
   3 -11   3         66.28         61.10         4.59 o
   4 -11   3          5.01          4.51         1.12 o
   5 -11   3          4.32          3.83         0.65 o
  -2 -10   3         21.37         24.49         2.00 o
  -1 -10   3         75.48         77.18         3.73 o
   0 -10   3         91.06        101.02         4.57 o
   1 -10   3        237.06        234.21        16.88 o
   2 -10   3         26.61         26.36         2.40 o
   3 -10   3          9.86         10.42         1.44 o
   4 -10   3         15.85         16.66         2.60 o
   5 -10   3         57.01         57.24         4.64 o
   6 -10   3         19.66         17.75         2.19 o
  -3  -9   3         89.85         83.68         3.65 o
  -2  -9   3          2.15          2.48         1.07 o
  -1  -9   3         34.19         33.39         3.71 o
   0  -9   3         65.58         59.24         5.21 o
   1  -9   3        297.88        282.56        14.31 o
   2  -9   3         11.26         10.08         1.52 o
   3  -9   3         21.97         20.12         2.08 o
   4  -9   3        104.88        100.88         6.99 o
   5  -9   3         26.55         21.68         3.11 o
   6  -9   3        106.35        112.61         6.54 o
   7  -9   3         30.32         28.19         2.38 o
  -4  -8   3          8.54          9.70         1.16 o
  -3  -8   3         45.83         48.46         4.53 o
  -2  -8   3         31.22         35.91         3.73 o
  -1  -8   3         24.32         27.36         3.41 o
   0  -8   3         71.09         71.84         3.85 o
   1  -8   3        422.89        444.75        16.43 o
   2  -8   3         72.74         64.36         5.71 o
   3  -8   3        360.52        320.89        11.76 o
   4  -8   3          0.57          0.67         0.57 o
   5  -8   3         41.06         32.22         3.98 o
   6  -8   3         70.39         74.43         5.54 o
   7  -8   3        113.41        122.08         4.12 o
  -5  -7   3          1.60          1.31         0.58 o
  -4  -7   3          2.36          1.48         0.99 o
  -3  -7   3         35.58         36.08         4.22 o
  -2  -7   3         89.94         87.05         6.73 o
  -1  -7   3        737.74        748.80        23.05 o
   0  -7   3        421.22        509.56        27.34 o
   1  -7   3          0.46          0.32         0.33 o
   2  -7   3          1.43          3.85         1.34 o
   3  -7   3          2.98          3.75         1.34 o
   4  -7   3         98.96        102.02         6.64 o
   5  -7   3        580.23        573.93        13.52 o
   6  -7   3         97.89         91.51         6.29 o
   7  -7   3          0.98          0.46         0.36 o
  -5  -6   3         64.56         59.33         2.95 o
  -4  -6   3         90.65         99.34         7.22 o
  -3  -6   3         83.87        106.46         7.55 o
  -2  -6   3         18.72         24.51         3.44 o
  -1  -6   3         16.74         16.12         2.63 o
   0  -6   3        141.56        205.53        58.25 o
   1  -6   3       1949.31       1872.01       246.53 o
   2  -6   3         28.32         17.12         2.52 o
   3  -6   3         56.01         71.61         5.52 o
   4  -6   3         35.28         33.17         3.60 o
   5  -6   3        324.82        339.64         7.84 o
   6  -6   3          1.50          0.42         0.43 o
   7  -6   3         19.79         21.72         1.93 o
  -6  -5   3        123.67        145.83         5.83 o
  -5  -5   3          9.73          5.53         1.30 o
  -4  -5   3         11.56         14.41         2.41 o
  -3  -5   3         81.66         56.31         5.06 o
  -2  -5   3        246.54        283.95        11.87 o
  -1  -5   3        189.92        236.97        10.31 o
   0  -5   3        775.82       1114.10       188.46 o
   1  -5   3         98.12        109.79         9.66 o
   2  -5   3         14.48         11.63         1.93 o
   3  -5   3        344.09        357.11         8.71 o
   4  -5   3         45.21         50.61         4.30 o
   5  -5   3        254.09        244.57         6.43 o
   6  -5   3        100.05         93.54         4.80 o
   7  -5   3          3.61          2.79         1.16 o
  -6  -4   3          2.92          2.21         0.69 o
  -5  -4   3          0.56          0.17         0.78 o
  -4  -4   3          0.36         -0.46         0.61 o
  -3  -4   3         59.60         61.68         5.06 o
  -2  -4   3        431.35        304.40        11.88 o
  -1  -4   3       1280.28       1472.23       287.20 o
   0  -4   3          7.06          4.09         0.75 o
   1  -4   3       1440.99       1650.57        25.27 o
   2  -4   3       1624.86       1678.56        37.16 o
   3  -4   3        222.35        251.58         6.52 o
   4  -4   3        151.88        156.47         5.32 o
   5  -4   3        762.27        734.73        12.70 o
   6  -4   3         35.54         42.22         2.91 o
   7  -4   3        195.28        193.61         6.53 o
  -7  -3   3          4.26          5.46         0.98 o
  -6  -3   3         23.17         20.90         2.87 o
  -5  -3   3         14.91         13.53         2.48 o
  -4  -3   3         13.35         16.99         2.63 o
  -3  -3   3          8.49         10.66         1.04 o
  -2  -3   3        480.92        550.11        15.26 o
  -1  -3   3        406.04        493.98        82.21 o
   0  -3   3          1.52          2.61         0.49 o
   1  -3   3         18.84         24.10         1.91 o
   2  -3   3          8.78         13.11         0.63 o
   3  -3   3        305.94        322.57         5.83 o
   4  -3   3        446.18        463.44        12.39 o
   5  -3   3          5.61          8.88         1.97 o
   6  -3   3        150.96        153.79         5.07 o
   7  -3   3         30.14         32.79         2.53 o
  -7  -2   3        125.93        133.94         6.13 o
  -6  -2   3        123.29        124.70         7.60 o
  -5  -2   3          4.18          3.85         0.92 o
  -4  -2   3         42.57         36.47         2.50 o
  -3  -2   3         47.71         49.39         4.21 o
  -2  -2   3          7.26          6.11         1.11 o
  -1  -2   3       4247.73       4164.68        85.49 o
   0  -2   3        907.32        979.84        42.96 o
   1  -2   3        421.17        476.92        11.79 o
   2  -2   3         80.01         75.98         1.73 o
   3  -2   3        540.55        585.89         8.90 o
   4  -2   3         32.07         29.11         2.20 o
   5  -2   3         63.70         63.92         5.36 o
   6  -2   3        105.46        102.73         3.43 o
   7  -2   3          0.40          2.26         1.11 o
  -7  -1   3          3.31          4.24         1.16 o
  -6  -1   3        117.80        119.60         7.55 o
  -5  -1   3        127.99        129.59         4.43 o
  -4  -1   3          5.59          4.23         0.81 o
  -3  -1   3        689.40        719.87        10.72 o
  -2  -1   3        107.86        109.46         4.80 o
  -1  -1   3      14649.10      15299.39       243.01 o
   0  -1   3       6360.56       5941.99        79.11 o
   1  -1   3          2.14          4.90         0.53 o
   2  -1   3        335.82        348.43         4.75 o
   3  -1   3       1178.04       1205.64        18.80 o
   4  -1   3          7.40          9.48         1.57 o
   5  -1   3        350.54        329.97        13.40 o
   6  -1   3        237.79        259.56         6.65 o
   7  -1   3          9.40         10.51         1.80 o
  -7   0   3          1.41          4.68         1.31 o
  -6   0   3         53.15         46.27         3.22 o
  -5   0   3        184.43        182.86         6.43 o
  -4   0   3          2.56          1.79         0.58 o
  -3   0   3        657.96        691.15        12.43 o
  -2   0   3        556.11        569.40        12.07 o
  -1   0   3       1628.14       1871.53        37.13 o
   0   0   3        405.78        466.79        22.09 o
   1   0   3        800.51        854.24        51.00 o
   2   0   3          1.44          3.67         0.47 o
   3   0   3       1834.55       1889.11        42.19 o
   4   0   3        540.14        498.29        11.45 o
   5   0   3         88.66         80.32         3.52 o
   6   0   3         18.94         19.36         2.95 o
   7   0   3         75.35         74.84         4.87 o
  -7   1   3         58.66         54.95         4.52 o
  -6   1   3         18.88         18.89         2.03 o
  -5   1   3        295.26        291.45        11.85 o
  -4   1   3         57.80         51.02         3.76 o
  -3   1   3         50.46         55.81         2.58 o
  -2   1   3       1696.52       1684.21        35.10 o
  -1   1   3         40.06         42.80         8.04 o
   0   1   3       2318.03       2428.53        47.17 o
   1   1   3       1422.32       1367.99        30.48 o
   2   1   3        227.99        231.86        11.02 o
   3   1   3          4.89          4.47         1.15 o
   4   1   3         16.63         19.17         4.11 o
   5   1   3        151.92        139.71         6.02 o
   6   1   3        157.01        143.92         8.28 o
   7   1   3         11.13         10.28         1.63 o
  -7   2   3          2.65          2.09         0.93 o
  -6   2   3        143.60        143.93         8.39 o
  -5   2   3          9.63          9.07         1.94 o
  -4   2   3        311.57        356.65        12.51 o
  -3   2   3        793.68        865.62        14.67 o
  -2   2   3        522.14        542.17        13.66 o
  -1   2   3       1367.48       1107.56        38.24 o
   0   2   3         46.29         61.62         2.08 o
   1   2   3         85.03         97.21         2.99 o
   2   2   3        873.77        870.70        16.01 o
   3   2   3       1134.92       1119.17        20.20 o
   4   2   3        198.74        187.05        18.13 o
   5   2   3        193.33        189.29         9.91 o
   6   2   3          7.94          5.85         1.60 o
   7   2   3         80.55         86.32         4.33 o
  -7   3   3          1.97          1.86         0.82 o
  -6   3   3          1.99          2.88         1.22 o
  -5   3   3          8.73          7.18         1.77 o
  -4   3   3         37.63         62.38         4.74 o
  -3   3   3        449.68        487.62        13.58 o
  -2   3   3       2084.93       2526.81        51.70 o
  -1   3   3       3594.05       4270.75       274.83 o
   0   3   3       2624.63       3080.63        43.12 o
   1   3   3        498.42        581.11        27.62 o
   2   3   3          3.77          9.61         5.54 o
   3   3   3        118.56        120.73         7.05 o
   4   3   3         88.05         88.60         4.49 o
   5   3   3        117.97        109.83         7.22 o
   6   3   3          8.03          7.72         1.63 o
  -8   4   3          1.37          2.34         0.66 o
  -7   4   3         31.29         31.52         3.51 o
  -6   4   3          5.31          6.58         1.72 o
  -5   4   3          2.33          2.41         0.58 o
  -4   4   3         20.85         16.26         2.42 o
  -3   4   3        583.37        704.47        18.65 o
  -2   4   3        105.29        118.30         5.78 o
  -1   4   3        387.92        431.03        12.78 o
   0   4   3        738.74        837.90        22.84 o
   1   4   3          6.27         14.29         1.75 o
   2   4   3        166.25        166.44         9.42 o
   3   4   3        134.59        133.35         7.69 o
   4   4   3         45.60         54.54         3.60 o
   5   4   3         15.52         14.90         1.72 o
   6   4   3         16.03         14.61         1.80 o
  -7   5   3         40.82         38.04         3.79 o
  -6   5   3          6.46          4.90         1.06 o
  -5   5   3         17.36         14.46         1.78 o
  -4   5   3        409.48        411.17        14.88 o
  -3   5   3          1.21          2.63         0.92 o
  -2   5   3        130.60        116.11         6.31 o
  -1   5   3        212.99        237.39         9.42 o
   0   5   3        820.80        837.07        22.27 o
   1   5   3         77.54         71.84         3.38 o
   2   5   3         97.33         97.44        13.32 o
   3   5   3         65.87         60.99         3.85 o
   4   5   3         15.28         19.05         2.05 o
   5   5   3          0.65          0.79         0.43 o
  -7   6   3          1.73          1.81         0.67 o
  -6   6   3        248.95        247.20         7.92 o
  -5   6   3         41.67         37.08         2.95 o
  -4   6   3       1524.11       1438.57        36.38 o
  -3   6   3         70.25         71.82         6.39 o
  -2   6   3         19.44         12.05         2.09 o
  -1   6   3         15.03         11.26         2.02 o
   0   6   3        647.55        713.16        21.02 o
   1   6   3         47.56         49.05         4.71 o
   2   6   3          0.17          0.01         0.42 o
   3   6   3        168.71        148.98         6.33 o
   4   6   3         22.55         23.29         2.15 o
  -7   7   3          0.16          0.43         0.42 o
  -6   7   3         13.25         10.54         1.73 o
  -5   7   3         19.35         15.53         2.77 o
  -4   7   3        225.06        226.82         7.75 o
  -3   7   3          0.42          1.78         3.12 o
  -2   7   3        215.58        208.31         7.30 o
  -1   7   3          4.36          3.84         0.94 o
   0   7   3         33.74         37.45         3.47 o
   1   7   3         10.86          5.91         1.23 o
   2   7   3          0.92          0.78         0.52 o
   3   7   3         26.49         21.92         2.24 o
   4   7   3         44.64         45.32         2.62 o
  -7   8   3         18.17         25.12         2.41 o
  -6   8   3         37.04         36.16         2.54 o
  -5   8   3        169.47        166.16         9.41 o
  -4   8   3         65.63         68.64         4.09 o
  -3   8   3        376.89        400.81        21.24 o
  -2   8   3       1025.80        932.27        77.10 o
  -1   8   3          1.78          1.71         0.85 o
   0   8   3         54.61         54.19         5.21 o
   1   8   3        236.56        229.28        18.44 o
   2   8   3         59.58         54.60         3.81 o
   3   8   3        106.11        107.88         7.07 o
  -6   9   3         63.07         66.50         4.76 o
  -5   9   3          7.14          9.11         1.96 o
  -4   9   3         10.97         14.75         1.88 o
  -3   9   3         24.75         32.51         4.09 o
  -2   9   3         68.81         84.95         6.72 o
  -1   9   3        251.67        221.87         7.14 o
   0   9   3         44.41         39.80         3.86 o
   1   9   3        179.17        157.62        10.80 o
   2   9   3         92.55        105.87         6.38 o
   3   9   3          8.13          9.48         2.10 o
  -6  10   3          0.02          0.21         0.35 o
  -5  10   3          2.73          3.20         1.12 o
  -4  10   3         15.65         12.19         1.46 o
  -3  10   3          0.88          1.78         1.06 o
  -2  10   3        371.65        387.37        14.89 o
  -1  10   3          1.12          3.90         1.39 o
   0  10   3         20.39         19.71         2.66 o
   1  10   3          0.02          0.10         0.50 o
   2  10   3         29.48         31.93         1.78 o
  -4  11   3         35.17         43.97         3.34 o
  -3  11   3          4.04          4.06         1.22 o
  -2  11   3          7.59          7.26         1.53 o
  -1  11   3          0.35          0.24         0.42 o
   0  11   3          2.24          1.20         0.35 o
   1 -12   4         23.93         25.60         2.30 o
   2 -12   4          0.33          0.01         0.29 o
   3 -12   4          0.64          0.18         0.42 o
   4 -12   4          4.60          3.68         0.89 o
  -1 -11   4          7.96          8.71         0.89 o
   0 -11   4         10.34          9.98         1.73 o
   1 -11   4        223.74        202.92         9.08 o
   2 -11   4          1.55          2.56         1.01 o
   3 -11   4        105.13         97.69         5.80 o
   4 -11   4          0.32          0.08         0.40 o
   5 -11   4          1.73          1.24         0.42 o
  -2 -10   4         37.69         36.18         3.23 o
  -1 -10   4          1.73          1.13         0.67 o
   0 -10   4         12.58         15.94         2.53 o
   1 -10   4         52.06         42.49         2.96 o
   2 -10   4         11.06          8.54         1.53 o
   3 -10   4          1.40          1.54         0.55 o
   4 -10   4         58.20         72.57         5.43 o
   5 -10   4          1.36          2.92         1.11 o
   6 -10   4         10.50         11.70         1.75 o
  -3  -9   4        138.44        157.24         7.08 o
  -2  -9   4          3.76          4.27         0.90 o
  -1  -9   4         92.77         92.63         6.37 o
   0  -9   4         62.49         60.63         7.57 o
   1  -9   4         18.23         19.78         2.08 o
   2  -9   4        131.66        118.03         5.29 o
   3  -9   4         32.77         29.67         1.81 o
   4  -9   4         26.54         22.77         2.22 o
   5  -9   4         39.93         40.89         4.27 o
   6  -9   4         68.13         73.00         5.02 o
  -4  -8   4          6.68          9.78         1.65 o
  -3  -8   4         46.03         42.96         4.26 o
  -2  -8   4        195.30        181.67         6.86 o
  -1  -8   4        338.21        364.33        14.81 o
   0  -8   4          5.55          5.30         0.82 o
   1  -8   4         19.16         19.53         1.42 o
   2  -8   4         14.81         17.87         1.70 o
   3  -8   4         19.11         15.97         1.47 o
   4  -8   4         68.39         60.66         3.58 o
   5  -8   4          0.76          0.27         0.63 o
   6  -8   4          3.38          1.51         0.83 o
   7  -8   4          9.30         13.09         1.81 o
  -5  -7   4         51.92         84.12         4.34 o
  -4  -7   4         20.51         21.88         2.11 o
  -3  -7   4         76.44         73.64         6.13 o
  -2  -7   4         24.05         19.05         3.00 o
  -1  -7   4          9.42          9.84         2.15 o
   0  -7   4        193.44        224.42        27.37 o
   1  -7   4        134.93        169.79         9.06 o
   2  -7   4         86.10         66.20         5.51 o
   3  -7   4        654.06        598.06        19.44 o
   4  -7   4         45.65         37.73         4.00 o
   5  -7   4        404.40        401.52        23.98 o
   6  -7   4         28.07         31.64         2.57 o
   7  -7   4         12.78         10.52         1.80 o
  -5  -6   4          0.01         -0.31         0.48 o
  -4  -6   4         66.62         66.99         3.76 o
  -3  -6   4        211.46        177.20        10.01 o
  -2  -6   4          1.75          2.94         1.23 o
  -1  -6   4         63.26         56.57         4.83 o
   0  -6   4          0.06         -0.39         0.94 o
   1  -6   4          2.32          4.86         1.37 o
   2  -6   4        296.33        354.39        13.27 o
   3  -6   4         56.67         56.52         4.72 o
   4  -6   4        302.86        272.37        11.57 o
   5  -6   4         35.24         36.88         2.34 o
   6  -6   4          2.36          0.73         0.37 o
   7  -6   4          5.77          4.06         1.16 o
  -6  -5   4         54.10         47.78         3.03 o
  -5  -5   4          0.89          1.51         0.67 o
  -4  -5   4          0.07         -0.65         0.65 o
  -3  -5   4        220.23        217.04         7.85 o
  -2  -5   4          0.57          2.24         0.91 o
  -1  -5   4        173.27        171.61         8.16 o
   0  -5   4         35.17         40.80         2.48 o
   1  -5   4          8.35          8.48         1.14 o
   2  -5   4        250.28        275.70        10.47 o
   3  -5   4         37.54         38.57         2.51 o
   4  -5   4          6.09          4.87         1.40 o
   5  -5   4        163.61        178.91         5.36 o
   6  -5   4         77.06         83.13         4.58 o
   7  -5   4         52.13         56.60         3.30 o
  -6  -4   4         38.14         38.13         3.42 o
  -5  -4   4         12.58         12.77         1.69 o
  -4  -4   4          0.67         -0.02         0.55 o
  -3  -4   4        975.76        791.20        40.44 o
  -2  -4   4       3343.37       3244.20        68.93 o
  -1  -4   4        362.73        397.44         8.47 o
   0  -4   4       1941.83       1956.31       206.24 o
   1  -4   4          5.46          4.79         1.24 o
   2  -4   4         15.13         14.53         1.88 o
   3  -4   4        598.25        591.51        14.94 o
   4  -4   4         34.19         26.47         3.06 o
   5  -4   4        904.32        895.74        34.43 o
   6  -4   4         35.19         39.84         2.46 o
   7  -4   4         51.60         53.35         3.11 o
  -6  -3   4          2.00          1.13         0.68 o
  -5  -3   4          1.06          2.76         1.15 o
  -4  -3   4         36.95         25.23         3.11 o
  -3  -3   4          0.60          0.64         0.54 o
  -2  -3   4        974.78       1160.62        28.10 o
  -1  -3   4         28.71         22.33         2.11 o
   0  -3   4         73.34         94.51         2.99 o
   1  -3   4         55.37         63.77         1.73 o
   2  -3   4          3.89         18.58         3.50 o
   3  -3   4       1054.67       1181.20        19.28 o
   4  -3   4        692.57        656.76        21.07 o
   5  -3   4         24.37         23.04         2.23 o
   6  -3   4          0.20          0.32         0.43 o
   7  -3   4         94.30        103.95         6.34 o
  -7  -2   4         39.33         41.57         3.14 o
  -6  -2   4         42.38         43.22         4.28 o
  -5  -2   4        184.85        167.03         9.37 o
  -4  -2   4          4.66          6.06         1.03 o
  -3  -2   4         26.15         22.51         1.44 o
  -2  -2   4        902.94        902.52       111.31 o
  -1  -2   4        155.11        176.49         5.20 o
   0  -2   4          3.87          2.80         0.43 o
   1  -2   4       1915.89       1839.37        42.69 o
   2  -2   4          7.25          6.80         0.83 o
   3  -2   4        383.88        416.30         9.13 o
   4  -2   4          8.52          8.81         1.24 o
   5  -2   4        120.93        115.27         5.18 o
   6  -2   4        311.01        303.42         7.30 o
   7  -2   4        502.97        537.01        16.18 o
  -7  -1   4          0.28          0.57         0.40 o
  -6  -1   4         38.65         36.99         2.84 o
  -5  -1   4        254.68        245.30         6.35 o
  -4  -1   4         77.12         74.86         3.58 o
  -3  -1   4         75.81         69.75         2.98 o
  -2  -1   4        996.67        888.76        70.65 o
  -1  -1   4         40.56         38.73         1.74 o
   0  -1   4          0.68          2.30         1.55 o
   1  -1   4        591.54        641.84        11.01 o
   3  -1   4        236.66        231.42         6.73 o
   4  -1   4          0.63          0.81         0.51 o
   5  -1   4        415.82        397.34         7.41 o
   6  -1   4          1.23          1.59         0.66 o
   7  -1   4         26.39         29.23         2.95 o
  -7   0   4         23.94         25.35         2.72 o
  -6   0   4          5.01          4.17         0.80 o
  -5   0   4         32.37         28.66         1.98 o
  -4   0   4        195.57        197.11         6.10 o
  -3   0   4         46.07         48.35         3.63 o
  -2   0   4         45.25         55.83         2.92 o
  -1   0   4         41.62         50.46         2.65 o
   0   0   4        959.57       1174.50        33.25 o
   1   0   4        664.53        662.72        29.98 o
   2   0   4        418.23        423.76         7.17 o
   3   0   4       1059.65       1095.97        19.03 o
   4   0   4        265.73        234.55         7.32 o
   5   0   4        673.14        631.45        11.81 o
   6   0   4         60.19         55.11         4.94 o
   7   0   4         61.68         69.30         4.49 o
  -7   1   4         10.26          9.55         1.82 o
  -6   1   4          0.35          0.99         0.50 o
  -5   1   4         13.34         15.42         2.48 o
  -4   1   4        654.04        656.77        42.47 o
  -3   1   4        418.46        417.04        10.39 o
  -2   1   4          6.11          5.24         1.08 o
  -1   1   4         33.73         33.34         1.47 o
   0   1   4          6.31          6.80         1.12 o
   1   1   4        790.60        956.44        14.67 o
   2   1   4       1040.07        970.19        16.59 o
   3   1   4          6.43         15.51         1.61 o
   4   1   4        464.01        445.97        18.44 o
   5   1   4          5.95          6.68         1.84 o
   6   1   4         63.67         62.15         5.18 o
   7   1   4          0.77          0.01         0.41 o
  -7   2   4         20.52         15.31         2.30 o
  -6   2   4         35.82         34.17         2.77 o
  -5   2   4          5.91          6.70         1.67 o
  -4   2   4         70.76         87.82         5.61 o
  -3   2   4        140.30        161.19         5.23 o
  -2   2   4         14.91         18.49         1.93 o
  -1   2   4         66.00         89.21         2.73 o
   0   2   4         10.33         11.22         1.15 o
   1   2   4        445.91        467.08        25.95 o
   2   2   4         13.51         17.00         1.54 o
   3   2   4        681.13        691.17        20.22 o
   4   2   4          2.69          2.51         1.21 o
   5   2   4         56.99         51.62         4.96 o
   6   2   4         32.35         29.27         3.37 o
  -7   3   4          3.86          3.01         1.02 o
  -6   3   4        303.24        293.29        12.43 o
  -5   3   4         89.21         80.90         5.94 o
  -4   3   4        246.86        284.24        11.29 o
  -3   3   4        296.88        365.03        11.66 o
  -2   3   4        109.31        111.44         5.42 o
  -1   3   4        181.99        177.79         4.97 o
   0   3   4        560.51        573.22        33.87 o
   1   3   4         30.88         38.27         2.10 o
   2   3   4         24.01         31.20         2.90 o
   3   3   4         56.21         52.11         4.54 o
   4   3   4        118.91        135.05         9.13 o
   5   3   4         35.54         42.76         4.32 o
   6   3   4         21.59         25.55         2.87 o
  -7   4   4         47.28         46.87         4.14 o
  -6   4   4         22.73         21.60         2.12 o
  -5   4   4          4.38          4.17         0.66 o
  -4   4   4        162.77        150.69         8.08 o
  -3   4   4        177.53        205.45         8.53 o
  -2   4   4         29.90         23.78         2.57 o
  -1   4   4        257.75        250.41         9.26 o
   0   4   4       1004.77       1274.88        20.48 o
   1   4   4         35.87         34.46         2.83 o
   2   4   4          2.41          4.26         4.25 o
   3   4   4        104.93         96.43         6.61 o
   4   4   4        216.75        214.02         7.42 o
   5   4   4         23.90         23.02         2.95 o
   6   4   4         84.12        104.42         4.83 o
  -7   5   4          0.84         -0.62         0.62 o
  -6   5   4         84.86         91.45         4.52 o
  -5   5   4        138.80        142.03         4.80 o
  -4   5   4        626.56        625.84        19.84 o
  -3   5   4         96.96        125.68         6.86 o
  -2   5   4        713.40        589.72        17.64 o
  -1   5   4        261.56        270.59        10.60 o
   0   5   4        270.72        289.61        11.03 o
   1   5   4         18.13         17.48         2.49 o
   2   5   4         53.62         58.38         3.62 o
   3   5   4        134.35        132.32         5.81 o
   4   5   4        824.88        834.10        20.47 o
   5   5   4          2.64          3.36         0.65 o
  -7   6   4         11.55          6.22         0.99 o
  -6   6   4         66.24         68.09         3.81 o
  -5   6   4         36.67         30.87         3.93 o
  -4   6   4        428.73        412.49        11.01 o
  -3   6   4        121.15        121.91         5.17 o
  -2   6   4         63.79         61.73         4.94 o
  -1   6   4        325.99        338.55        12.91 o
   0   6   4        413.99        393.23        14.50 o
   1   6   4        173.95        176.51         9.42 o
   2   6   4        260.34        238.28         8.24 o
   3   6   4         91.39         95.37         4.94 o
   4   6   4          8.92         11.85         2.16 o
  -7   7   4          8.87          9.37         1.10 o
  -6   7   4          6.46          5.75         1.63 o
  -5   7   4         11.14         10.72         2.30 o
  -4   7   4         26.37         27.72         3.27 o
  -3   7   4        248.93        274.93        38.68 o
  -2   7   4        673.90        707.70        30.58 o
  -1   7   4         74.59        100.41         6.91 o
   0   7   4          0.32          0.08         0.44 o
   1   7   4          0.04          0.78         0.62 o
   2   7   4         97.81         79.57         4.54 o
   3   7   4         70.60         69.00         4.10 o
   4   7   4        492.34        532.79        14.90 o
  -7   8   4         11.74         14.65         1.71 o
  -6   8   4        255.26        243.38         7.08 o
  -5   8   4         14.17         11.68         2.33 o
  -4   8   4          3.17          2.63         0.86 o
  -3   8   4         30.06         29.21         3.05 o
  -2   8   4         50.29         49.85         5.10 o
  -1   8   4          0.96          0.98         1.09 o
   0   8   4          6.67          9.09         1.47 o
   1   8   4          2.82          1.99         0.79 o
   2   8   4         35.20         40.96         3.01 o
   3   8   4         18.74         17.25         1.61 o
  -6   9   4         42.51         34.67         2.11 o
  -5   9   4          0.19         -0.11         0.60 o
  -4   9   4          0.67          0.96         0.37 o
  -3   9   4         60.65         62.83         5.62 o
  -2   9   4        187.38        183.98        10.14 o
  -1   9   4          0.17         -0.04         0.72 o
   0   9   4         20.95         21.08         2.08 o
   1   9   4          0.23          0.23         0.60 o
   2   9   4         72.26         68.96         3.39 o
  -5  10   4          4.65          5.91         1.31 o
  -4  10   4         28.04         31.12         3.26 o
  -3  10   4          3.09          1.77         0.99 o
  -2  10   4        135.08        138.55         8.03 o
  -1  10   4          0.35          0.43         0.52 o
   0  10   4         16.05         17.84         1.72 o
   1  10   4          5.19          5.40         0.85 o
  -4  11   4         47.89         52.10         3.41 o
  -3  11   4         49.09         47.41         3.71 o
  -2  11   4         13.50         12.54         1.90 o
  -1  11   4         41.41         42.23         3.13 o
   1 -12   5         27.18         30.99         2.47 o
   2 -12   5         48.38         42.80         3.51 o
  -1 -11   5         53.11         52.99         2.26 o
   0 -11   5        133.81        141.33         6.75 o
   1 -11   5          0.93          0.45         0.64 o
   2 -11   5         10.72          9.33         1.83 o
   3 -11   5        133.43        133.57         6.63 o
   4 -11   5         27.28         28.24         2.74 o
   5 -11   5         86.36         96.31         4.91 o
  -2 -10   5          0.96          0.94         0.47 o
  -1 -10   5          7.25         10.22         1.80 o
   0 -10   5        359.89        342.02        13.15 o
   1 -10   5          3.29          4.75         1.15 o
   2 -10   5         89.50         80.77         4.20 o
   3 -10   5          1.01          0.92         0.43 o
   4 -10   5         53.75         59.32         4.89 o
   5 -10   5          1.75          2.95         1.13 o
   6 -10   5         23.76         30.14         1.86 o
  -3  -9   5          1.23          1.32         0.57 o
  -2  -9   5         32.37         37.91         2.54 o
  -1  -9   5         27.66         28.76         3.45 o
   0  -9   5         11.09         11.13         1.52 o
   1  -9   5         17.35         18.61         2.03 o
   2  -9   5          2.18          2.35         0.72 o
   3  -9   5         88.91         81.44         3.51 o
   4  -9   5        371.51        368.20         8.19 o
   5  -9   5        110.78        100.52         6.78 o
   6  -9   5          0.09         -0.32         0.41 o
  -4  -8   5          0.45          0.72         0.39 o
  -3  -8   5         65.19         59.09         5.09 o
  -2  -8   5          1.64          2.54         1.19 o
  -1  -8   5        121.05        133.01         5.85 o
   0  -8   5        734.30        712.33        15.41 o
   1  -8   5         89.98         88.09         4.51 o
   2  -8   5          5.53          5.46         0.86 o
   3  -8   5         24.26         23.35         2.30 o
   4  -8   5         26.94         28.33         2.46 o
   5  -8   5          5.91          6.40         1.75 o
   6  -8   5         34.17         32.78         3.44 o
   7  -8   5          9.97         10.17         1.44 o
  -5  -7   5         19.59         24.07         2.15 o
  -4  -7   5          0.36         -0.19         0.70 o
  -3  -7   5         27.93         21.50         3.29 o
  -2  -7   5        141.99        149.10         6.23 o
  -1  -7   5        198.19        198.21         5.85 o
   0  -7   5          4.17          7.71         1.69 o
   1  -7   5         67.89         63.41         5.17 o
   2  -7   5        420.59        416.30        15.32 o
   3  -7   5          1.64          1.78         0.91 o
   4  -7   5         60.36         58.08         3.57 o
   5  -7   5         59.99         59.36         3.66 o
   6  -7   5         22.88         28.68         1.92 o
   7  -7   5         46.48         54.04         3.81 o
  -5  -6   5         13.34          9.53         0.95 o
  -4  -6   5          0.07          1.10         0.90 o
  -3  -6   5        137.53        156.82         9.44 o
  -2  -6   5       2118.69       2143.98        82.95 o
  -1  -6   5         57.96         56.37         4.91 o
   0  -6   5         21.75         25.35         2.07 o
   1  -6   5         64.57         56.06         4.59 o
   2  -6   5        112.13        122.45         7.11 o
   3  -6   5        145.55         97.35         6.28 o
   4  -6   5       1002.96        934.41        26.18 o
   5  -6   5        211.84        224.39         6.20 o
   6  -6   5          4.15          2.93         0.98 o
   7  -6   5         18.25         22.99         2.08 o
  -6  -5   5         45.48         50.68         3.02 o
  -5  -5   5         45.17         49.10         3.05 o
  -4  -5   5          5.13          9.44         2.17 o
  -3  -5   5        194.47        193.66         6.99 o
  -2  -5   5        605.35        694.99        21.01 o
  -1  -5   5         45.24         41.14         3.87 o
   0  -5   5         74.61         64.57         4.37 o
   1  -5   5        125.19        171.97         7.83 o
   2  -5   5        314.09        343.58        12.16 o
   3  -5   5        208.50        194.94         9.78 o
   4  -5   5        447.53        439.43        15.40 o
   5  -5   5         51.88         57.09         3.63 o
   6  -5   5          5.95          8.08         1.35 o
   7  -5   5         20.57         23.20         2.93 o
  -6  -4   5          0.23          0.79         0.75 o
  -5  -4   5          9.26          9.39         2.03 o
  -3  -4   5         17.31         17.02         1.84 o
  -2  -4   5        902.39        867.86        23.66 o
  -1  -4   5        165.38        178.30         8.48 o
   0  -4   5        612.58        654.76        58.44 o
   1  -4   5         77.06         67.67         4.03 o
   2  -4   5        649.25        646.53        17.57 o
   3  -4   5         12.28         17.64         1.62 o
   4  -4   5         35.74         31.89         3.47 o
   5  -4   5         15.81         16.58         1.94 o
   6  -4   5          2.32          3.77         0.92 o
   7  -4   5         10.17         11.34         2.01 o
  -6  -3   5         47.78         46.96         4.17 o
  -5  -3   5          1.69          1.90         0.81 o
  -4  -3   5         14.40         13.82         1.80 o
  -3  -3   5         41.22         35.71         5.35 o
  -2  -3   5       4214.21       4451.88        89.70 o
  -1  -3   5        326.05        460.98        96.84 o
   0  -3   5        763.39        803.09        23.50 o
   1  -3   5        157.06        163.01        10.35 o
   2  -3   5        476.44        540.11        12.81 o
   3  -3   5          6.30         12.19         1.26 o
   4  -3   5        492.32        464.43        15.31 o
   5  -3   5         12.75         15.16         2.61 o
   6  -3   5         77.47         74.27         4.10 o
   7  -3   5          9.34         10.33         1.85 o
  -7  -2   5         12.96         11.38         1.56 o
  -6  -2   5         37.77         35.01         3.80 o
  -5  -2   5        169.38        171.90         9.54 o
  -4  -2   5        391.81        342.83        13.07 o
  -3  -2   5        316.68        291.24        10.94 o
  -2  -2   5        640.02        648.65        25.75 o
  -1  -2   5        103.38        129.01         3.69 o
   0  -2   5        484.71        525.49        30.48 o
   1  -2   5          6.73          7.87         0.50 o
   2  -2   5       3669.71       4173.74        79.10 o
   3  -2   5       1199.72       1216.31        24.98 o
   4  -2   5          0.29          2.30         0.87 o
   5  -2   5        246.10        233.77         7.47 o
   6  -2   5        618.22        597.14        13.62 o
   7  -2   5          0.85          2.42         0.89 o
  -7  -1   5          0.31          2.19         0.91 o
  -6  -1   5         12.70         12.98         1.65 o
  -5  -1   5        153.60        141.84         8.51 o
  -4  -1   5          7.43          6.98         1.10 o
  -3  -1   5        289.94        272.32         6.79 o
  -2  -1   5       1840.01       2087.01        52.14 o
  -1  -1   5         64.36         49.88         2.97 o
   0  -1   5       1217.71        996.14        15.26 o
   1  -1   5        842.39        893.96        14.62 o
   2  -1   5        375.39        392.26         6.44 o
   3  -1   5         28.27         27.17         1.57 o
   4  -1   5        113.01         98.52         4.46 o
   5  -1   5          0.60          0.80         0.42 o
   6  -1   5         72.26         67.42         4.34 o
   7  -1   5          0.46          0.91         0.62 o
  -7   0   5         27.15         29.88         2.82 o
  -6   0   5         80.20         76.80         3.37 o
  -5   0   5        210.99        214.34         5.78 o
  -4   0   5        338.93        367.65        13.40 o
  -3   0   5         71.11         71.84         4.25 o
  -2   0   5          0.06          0.44         0.23 o
  -1   0   5        122.26        114.42         4.63 o
   0   0   5         29.24         30.63         1.48 o
   1   0   5        222.56        223.40         8.33 o
   2   0   5        809.96        815.85        11.40 o
   3   0   5         23.87         30.32         2.23 o
   4   0   5         35.68         37.40         2.79 o
   5   0   5        102.31        101.84         4.04 o
   6   0   5        211.86        204.48         9.92 o
   7   0   5        118.41        121.83         5.83 o
  -7   1   5         20.29         22.69         2.67 o
  -6   1   5         40.69         40.33         2.97 o
  -5   1   5         34.60         35.82         2.65 o
  -4   1   5         99.73        113.31         4.57 o
  -3   1   5         18.02         15.68         1.45 o
  -2   1   5       1533.47       1464.61       140.13 o
  -1   1   5        791.16        775.96        12.34 o
   0   1   5       4558.02       4847.53        93.66 o
   1   1   5          1.14          0.93         0.36 o
   2   1   5         14.46          9.95         1.68 o
   3   1   5          5.02          4.27         1.20 o
   4   1   5        259.41        208.38         9.97 o
   5   1   5         14.24         16.68         2.80 o
   6   1   5        167.61        145.65         7.99 o
   7   1   5          6.77          8.25         1.29 o
  -7   2   5          0.22          0.56         0.44 o
  -6   2   5         12.86         12.28         1.63 o
  -5   2   5         14.31         20.39         1.63 o
  -4   2   5          7.27         11.77         2.10 o
  -3   2   5         55.98         55.80         6.98 o
  -2   2   5        338.14        429.69        12.68 o
  -1   2   5        802.68        776.11        75.97 o
   0   2   5         57.18         49.34         2.47 o
   1   2   5         52.67         62.05         2.60 o
   2   2   5          0.01          0.39         0.47 o
   3   2   5        337.50        331.60        12.80 o
   4   2   5        503.79        448.53        16.18 o
   5   2   5        177.24        162.81         9.03 o
   6   2   5          6.04          6.27         1.46 o
  -7   3   5          8.75         10.41         1.28 o
  -6   3   5         61.91         66.56         5.34 o
  -5   3   5         15.59         11.61         1.25 o
  -4   3   5        288.83        297.04        11.76 o
  -3   3   5        215.27        239.20         9.35 o
  -2   3   5        281.20        368.44        11.83 o
  -1   3   5       1045.26       1243.57        90.99 o
   0   3   5         59.45         63.83         2.71 o
   1   3   5       1014.50       1011.96        17.32 o
   2   3   5        442.29        440.63        14.60 o
   3   3   5          1.72          5.96         1.55 o
   4   3   5        126.17        128.09         8.55 o
   5   3   5          4.32          4.50         1.29 o
   6   3   5        109.13        118.50         5.95 o
  -7   4   5         51.93         57.07         3.05 o
  -6   4   5         35.02         40.51         4.16 o
  -5   4   5        256.84        260.89         6.73 o
  -4   4   5         33.79         34.65         3.79 o
  -3   4   5        203.79        239.28         9.86 o
  -2   4   5        335.41        332.24        11.79 o
  -1   4   5        502.15        597.38        17.08 o
   0   4   5        242.73        275.05         7.09 o
   1   4   5         38.64         45.41         4.06 o
   2   4   5        126.46        133.06         7.39 o
   3   4   5          4.04          4.11         0.95 o
   4   4   5         33.85         30.97         2.63 o
   5   4   5         16.61         14.47         1.53 o
  -7   5   5          2.00          2.16         0.65 o
  -6   5   5         52.00         57.28         5.11 o
  -5   5   5        291.42        280.58         8.80 o
  -4   5   5         32.34         30.98         3.73 o
  -3   5   5         26.40         19.57         2.73 o
  -2   5   5        177.84        131.60         7.21 o
  -1   5   5         39.79         34.70         3.58 o
   0   5   5          1.81          6.68         1.53 o
   1   5   5         16.30         15.04         2.35 o
   2   5   5          1.11          2.08         0.65 o
   3   5   5         22.81         25.75         2.51 o
   4   5   5        448.86        439.06        16.02 o
   5   5   5          0.94          2.07         0.55 o
  -7   6   5         52.82         50.61         2.61 o
  -6   6   5          0.11          0.22         0.48 o
  -5   6   5        478.53        452.69        17.14 o
  -4   6   5        202.41        197.94         7.26 o
  -3   6   5        556.74        503.23        17.18 o
  -2   6   5         10.23         11.13         2.25 o
  -1   6   5        122.85        141.60         7.90 o
   0   6   5         65.02         62.68         5.17 o
   1   6   5          3.75          2.97         1.12 o
   2   6   5        135.60        132.30        10.36 o
   3   6   5          0.48          0.58         0.61 o
   4   6   5        121.19        101.70         5.99 o
  -7   7   5         23.72         20.34         2.13 o
  -6   7   5          5.54          2.99         0.78 o
  -5   7   5         62.39         62.29         5.62 o
  -4   7   5         83.02         72.68         6.08 o
  -3   7   5        182.08        183.80         6.90 o
  -2   7   5        270.01        284.08        12.73 o
  -1   7   5        175.07        155.10         6.16 o
   0   7   5         68.95         60.63         3.78 o
   1   7   5        104.65         98.08         5.04 o
   2   7   5         22.74         17.93         2.10 o
   3   7   5         69.17         65.54         5.01 o
   4   7   5        191.03        221.83         7.86 o
  -6   8   5        114.72        100.18         4.16 o
  -5   8   5         17.18         14.08         2.47 o
  -4   8   5         41.35         44.13         3.14 o
  -3   8   5        466.80        486.77        17.80 o
  -2   8   5         36.01         35.51         4.32 o
  -1   8   5          2.80          2.55         0.83 o
   0   8   5          6.26          4.25         0.98 o
   1   8   5         15.66         11.29         2.29 o
   2   8   5         71.92         75.47         5.75 o
   3   8   5         12.60         10.32         1.14 o
  -6   9   5         73.25         61.72         2.71 o
  -5   9   5         11.67         16.05         2.33 o
  -4   9   5         63.06         65.96         3.60 o
  -3   9   5        158.88        157.02         8.93 o
  -2   9   5         49.74         51.49         5.01 o
  -1   9   5          0.42          0.88         0.37 o
   0   9   5        195.08        194.33         5.45 o
   1   9   5          6.87          7.59         1.28 o
   2   9   5         47.47         49.01         2.62 o
  -5  10   5          8.77          7.99         1.42 o
  -4  10   5         33.18         47.25         3.78 o
  -3  10   5          1.99          4.06         1.25 o
  -2  10   5         65.83         66.83         5.17 o
  -1  10   5         36.93         39.08         2.02 o
   0  10   5         23.91         24.38         1.89 o
   1  10   5          3.03          4.42         0.70 o
  -3  11   5         22.49         24.05         2.44 o
  -2  11   5         36.73         43.14         3.31 o
  -1  11   5         55.26         55.42         3.23 o
   1 -12   6          0.58          0.30         0.29 o
   2 -12   6          0.71          1.35         0.56 o
  -1 -11   6         10.63         11.09         1.42 o
   0 -11   6          2.50          2.70         0.89 o
   1 -11   6          6.67          6.41         1.47 o
   2 -11   6          0.75          0.23         0.40 o
   3 -11   6          5.83          6.35         1.29 o
   4 -11   6         11.67         12.44         1.81 o
   5 -11   6         37.36         43.50         3.04 o
  -2 -10   6          7.04          8.76         1.31 o
  -1 -10   6          7.81          8.87         1.71 o
   0 -10   6          0.88          0.07         0.31 o
   1 -10   6         15.66         15.97         1.76 o
   2 -10   6         41.52         46.40         4.97 o
   3 -10   6          5.99          5.90         0.82 o
   4 -10   6          3.23          2.65         1.12 o
   5 -10   6          7.60          8.16         1.60 o
   6 -10   6        126.39        156.88         6.25 o
  -3  -9   6          2.91          1.93         0.63 o
  -2  -9   6         17.17         17.46         1.71 o
  -1  -9   6         47.89         54.50         4.80 o
   0  -9   6          4.96          6.45         1.19 o
   1  -9   6         36.30         31.71         3.22 o
   2  -9   6         29.39         29.10         2.10 o
   3  -9   6         20.92         18.86         2.05 o
   4  -9   6        339.53        342.68         9.41 o
   5  -9   6         55.34         60.47         5.08 o
   6  -9   6          8.34         11.38         1.24 o
  -4  -8   6         76.57         80.34         4.53 o
  -3  -8   6         53.45         60.45         4.46 o
  -2  -8   6          6.60          4.65         1.61 o
  -1  -8   6        386.90        384.61        10.72 o
   0  -8   6         31.84         32.55         2.67 o
   1  -8   6         48.17         50.80         2.79 o
   2  -8   6         38.28         28.90         2.04 o
   3  -8   6        106.38         97.21         4.79 o
   4  -8   6        582.44        554.67        12.99 o
   5  -8   6          2.56          0.39         0.64 o
   6  -8   6          4.15          3.25         0.96 o
  -4  -7   6          3.97          3.63         1.24 o
  -3  -7   6         10.96         11.75         2.39 o
  -2  -7   6        134.30        148.37         6.24 o
  -1  -7   6         33.91         38.07         2.98 o
   0  -7   6        198.30        176.50         8.67 o
   1  -7   6        104.69        111.91         6.93 o
   2  -7   6          2.83          1.56         0.80 o
   3  -7   6        104.45         98.05         3.82 o
   4  -7   6         24.83         22.32         2.26 o
   5  -7   6         23.40         24.10         3.13 o
   6  -7   6          3.38          3.42         0.66 o
   7  -7   6          2.09          0.85         0.40 o
  -5  -6   6         23.28         25.64         1.78 o
  -4  -6   6         87.05        106.76         7.19 o
  -3  -6   6        159.62        156.56         9.46 o
  -2  -6   6         55.89         66.24         3.96 o
  -1  -6   6        380.81        407.67        14.63 o
   0  -6   6        183.24        194.71         8.79 o
   1  -6   6         44.96         46.95         4.15 o
   2  -6   6         15.95         16.88         2.52 o
   3  -6   6         51.35         48.73         4.57 o
   4  -6   6        930.55        903.26        38.91 o
   5  -6   6         70.65         68.86         5.71 o
   6  -6   6        182.25        189.81         6.58 o
   7  -6   6          4.82         11.06         1.93 o
  -5  -5   6          0.20          0.62         0.44 o
  -4  -5   6          4.04          2.88         1.06 o
  -3  -5   6         55.91         62.87         5.28 o
  -2  -5   6         28.48         29.61         3.37 o
   0  -5   6         38.81         36.78         2.31 o
   1  -5   6        787.73        646.84        18.59 o
   2  -5   6        583.94        565.92        17.39 o
   3  -5   6        783.84        731.33        16.07 o
   4  -5   6         44.67         42.36         4.23 o
   5  -5   6         60.14         63.62         3.87 o
   6  -5   6         61.84         61.74         4.74 o
   7  -5   6         76.32         74.50         5.10 o
  -6  -4   6          4.51          4.48         1.12 o
  -5  -4   6          0.41          0.79         0.54 o
  -4  -4   6        335.37        326.71        11.41 o
  -3  -4   6        196.68        198.41         6.97 o
  -2  -4   6         30.04         23.48         2.88 o
  -1  -4   6         89.85         91.64        13.18 o
   0  -4   6        643.58        795.89        35.46 o
   1  -4   6         76.46         74.01         7.27 o
   2  -4   6        386.08        420.09        13.71 o
   3  -4   6        127.28        132.33         5.84 o
   4  -4   6        547.09        566.39        18.01 o
   5  -4   6        362.24        356.13        10.05 o
   6  -4   6        290.99        286.34        12.71 o
   7  -4   6         26.52         22.36         2.76 o
  -6  -3   6         30.68         31.34         3.30 o
  -5  -3   6          0.40          1.33         0.87 o
  -4  -3   6        306.76        285.46         8.68 o
  -3  -3   6         71.65         61.51         4.92 o
  -2  -3   6        245.06        207.75        35.39 o
  -1  -3   6        178.43        192.12         8.01 o
   0  -3   6          2.05          3.58         0.61 o
   1  -3   6         83.11         81.94         4.72 o
   2  -3   6        283.94        293.78         8.32 o
   3  -3   6         77.63         96.07         3.93 o
   4  -3   6         19.29         21.09         2.79 o
   5  -3   6         56.30         48.84         4.88 o
   6  -3   6          1.88          1.10         0.88 o
   7  -3   6         44.78         42.62         3.65 o
  -7  -2   6          0.29          0.05         0.25 o
  -6  -2   6          5.00          5.63         1.10 o
  -5  -2   6         20.47         16.73         2.93 o
  -4  -2   6         95.83         90.76         6.27 o
  -3  -2   6         18.42         22.86         2.80 o
  -2  -2   6        115.36        105.22         5.76 o
  -1  -2   6         94.57        130.80        17.15 o
   0  -2   6        111.14        127.95         3.75 o
   1  -2   6          2.79         11.03         7.18 o
   2  -2   6       2558.10       3131.65        68.24 o
   3  -2   6         18.50         12.11         1.32 o
   4  -2   6        194.76        178.18         8.57 o
   5  -2   6         54.39         52.64         4.70 o
   6  -2   6        408.84        426.81        10.87 o
   7  -2   6          0.34          0.38         0.47 o
  -7  -1   6          9.65          8.85         1.40 o
  -6  -1   6        192.88        195.02         9.81 o
  -5  -1   6          1.31          1.61         0.85 o
  -4  -1   6          2.71          3.56         1.15 o
  -3  -1   6        176.19        157.12         7.68 o
  -2  -1   6         64.40         70.02         4.36 o
  -1  -1   6        698.87        604.48        15.35 o
   0  -1   6        199.01        202.23         4.76 o
   1  -1   6          0.68          1.99         0.71 o
   2  -1   6        131.99        163.81         4.67 o
   3  -1   6        297.74        294.74         6.77 o
   4  -1   6         70.19         68.05         3.77 o
   5  -1   6         98.19         85.42         6.23 o
   6  -1   6         10.84         18.26         2.59 o
   7  -1   6         14.22         16.88         2.02 o
  -7   0   6          9.23         12.20         1.24 o
  -6   0   6          0.16          0.42         0.45 o
  -5   0   6          0.37          2.22         0.71 o
  -4   0   6        119.70        120.10         4.82 o
  -3   0   6        100.05        132.68        11.09 o
  -2   0   6        108.24        106.20        17.98 o
  -1   0   6        120.11        127.32         5.30 o
   0   0   6          9.16          8.89         0.85 o
   1   0   6          8.35          7.17         1.25 o
   2   0   6       1274.18       1408.74        97.18 o
   3   0   6         78.02         72.01         5.10 o
   4   0   6        313.16        303.86        12.52 o
   5   0   6        264.80        249.21         9.69 o
   6   0   6          7.03          5.18         1.43 o
   7   0   6         20.58         22.09         2.15 o
  -7   1   6          2.04          0.96         0.59 o
  -6   1   6         50.37         46.49         4.71 o
  -5   1   6        132.49        139.57         5.55 o
  -4   1   6         59.21         62.74         3.43 o
  -3   1   6        872.56        952.39        76.59 o
  -2   1   6        303.83        280.78         9.86 o
  -1   1   6        358.64        425.70        11.94 o
   0   1   6        390.39        361.97        10.69 o
   1   1   6         10.88          9.47         1.42 o
   2   1   6        528.43        509.38        15.37 o
   3   1   6        754.74        694.71        20.74 o
   4   1   6        350.45        333.34         7.64 o
   5   1   6          2.36          2.10         0.71 o
   6   1   6          0.11          0.43         0.81 o
  -7   2   6         11.08         14.74         1.45 o
  -6   2   6          0.14          0.37         0.40 o
  -5   2   6         68.52         65.18         3.74 o
  -4   2   6        179.07        173.09         8.47 o
  -3   2   6         76.48         99.93         5.77 o
  -2   2   6        636.50        666.20        12.32 o
  -1   2   6       2078.51       2260.80        37.36 o
   0   2   6        110.51        106.16         3.66 o
   1   2   6        191.05        192.51         9.08 o
   2   2   6        491.42        465.58        14.97 o
   3   2   6         97.40         89.14         6.22 o
   4   2   6         26.84         23.02         2.22 o
   5   2   6         61.18         63.49         3.70 o
   6   2   6          1.66          1.20         0.73 o
  -7   3   6         73.22         72.21         3.33 o
  -6   3   6        172.67        178.42         8.84 o
  -5   3   6         24.08         20.76         1.73 o
  -4   3   6          1.38          1.94         1.01 o
  -3   3   6        820.25        803.99        21.88 o
  -2   3   6        521.73        540.37        16.08 o
  -1   3   6          6.08          4.38         0.76 o
   0   3   6          3.50          4.13         0.73 o
   1   3   6         64.05         68.11         8.48 o
   2   3   6        392.77        366.83        13.42 o
   3   3   6        675.40        676.14        20.91 o
   4   3   6          7.40          6.42         0.97 o
   5   3   6          7.25          8.24         1.24 o
   6   3   6          0.05         -0.09         0.44 o
  -7   4   6        100.81        102.31         3.99 o
  -6   4   6          1.14          0.79         1.28 o
  -5   4   6          1.47          1.21         0.84 o
  -4   4   6         15.65         11.24         2.27 o
  -3   4   6          5.55          6.50         1.60 o
  -2   4   6        251.50        229.93         9.86 o
  -1   4   6        442.16        467.81        14.97 o
   0   4   6        251.11        230.99        23.26 o
   1   4   6         89.08        101.72         4.25 o
   2   4   6        711.99        638.98        19.70 o
   3   4   6          7.99          8.59         1.41 o
   4   4   6         33.64         37.76         2.33 o
   5   4   6        117.85        130.25         4.64 o
  -7   5   6         52.04         46.85         2.51 o
  -6   5   6         22.02         24.85         2.28 o
  -5   5   6        170.20        155.70         6.42 o
  -4   5   6        501.42        497.41        13.32 o
  -3   5   6        603.00        529.27        17.52 o
  -2   5   6          5.35          6.12         1.55 o
  -1   5   6         38.08         55.30         4.65 o
   0   5   6          7.10          5.74         1.50 o
   1   5   6          9.70          7.58         1.54 o
   2   5   6        615.49        595.63        14.15 o
   3   5   6        813.82        827.66        14.74 o
   4   5   6          2.05          3.31         1.39 o
   5   5   6         11.01         20.98         2.01 o
  -7   6   6          6.57          6.59         0.86 o
  -6   6   6          0.15          0.29         0.47 o
  -5   6   6          3.73          2.74         1.03 o
  -4   6   6         16.94         15.99         1.96 o
  -3   6   6        165.54        169.54         8.18 o
  -2   6   6          1.64          4.99         1.47 o
  -1   6   6         16.38         18.89         2.82 o
   0   6   6          3.61          3.71         1.12 o
   1   6   6          4.78          5.07         1.06 o
   2   6   6          5.36          4.19         1.10 o
   3   6   6         62.11         59.54         3.56 o
   4   6   6         63.79         67.38         4.56 o
  -6   7   6          0.08          0.08         0.48 o
  -5   7   6        117.23        112.16         5.26 o
  -4   7   6         51.37         50.13         5.00 o
  -3   7   6          2.27          1.01         2.85 o
  -2   7   6         85.59         79.83         6.40 o
  -1   7   6          5.23          3.67         0.73 o
   0   7   6        352.08        355.43        30.68 o
   1   7   6         64.36         59.53         5.52 o
   2   7   6         13.01          7.04         1.28 o
   3   7   6         11.45          9.89         1.28 o
   4   7   6        110.55        132.44         5.26 o
  -6   8   6         54.56         62.37         4.20 o
  -5   8   6          7.52          5.52         1.09 o
  -4   8   6          6.46          7.05         1.26 o
  -3   8   6        330.75        356.26        14.49 o
  -2   8   6         28.96         24.08         3.48 o
  -1   8   6          9.54          6.24         0.96 o
   0   8   6         55.12         46.18         2.68 o
   1   8   6        173.16        158.87        13.93 o
   2   8   6         50.36         53.10         3.13 o
   3   8   6          1.00          0.98         0.73 o
  -5   9   6          3.44          4.96         0.85 o
  -4   9   6         28.56         29.05         2.23 o
  -3   9   6          0.11          0.92         0.79 o
  -2   9   6         10.29          9.63         2.07 o
  -1   9   6          4.13          3.41         0.69 o
   0   9   6          0.30          0.02         0.35 o
   1   9   6        104.61        111.36         4.83 o
   2   9   6          0.06          0.47         0.71 o
  -5  10   6         55.18         63.20         3.69 o
  -4  10   6          8.13          9.14         1.50 o
  -3  10   6         21.34         23.86         2.81 o
  -2  10   6         19.01         25.83         2.99 o
  -1  10   6          5.65          5.76         0.90 o
   0  10   6          1.50          1.49         0.61 o
  -2  11   6         13.35         16.59         1.80 o
  -1 -11   7         59.80         56.44         3.17 o
   0 -11   7          7.36          6.97         1.37 o
   1 -11   7          0.75          0.07         0.65 o
   2 -11   7        137.02        137.23         5.82 o
   3 -11   7         89.74         84.41         5.13 o
   4 -11   7          0.36         -0.39         0.39 o
  -2 -10   7         13.60         16.78         1.75 o
  -1 -10   7         43.74         50.35         3.95 o
   0 -10   7          0.33          0.38         0.30 o
   1 -10   7         18.99         17.83         1.85 o
   2 -10   7         76.78         77.38         3.93 o
   3 -10   7         21.47         19.97         1.95 o
   4 -10   7          1.70          0.89         0.74 o
   5 -10   7         53.59         59.40         4.28 o
  -3  -9   7          0.28         -0.10         0.27 o
  -2  -9   7          3.44          3.72         0.79 o
  -1  -9   7         61.73         55.84         4.80 o
   0  -9   7          5.13          5.89         0.87 o
   1  -9   7         31.99         35.36         3.06 o
   2  -9   7          7.15          7.68         1.05 o
   3  -9   7          5.06          6.42         1.26 o
   4  -9   7          3.57          2.13         0.60 o
   5  -9   7          0.84          1.19         0.83 o
   6  -9   7        116.91        130.00         4.12 o
  -4  -8   7          0.12          0.04         0.43 o
  -3  -8   7        233.86        225.65         7.58 o
  -2  -8   7         17.57         23.08         3.21 o
  -1  -8   7          0.67          0.23         0.69 o
   0  -8   7          9.43         10.33         2.27 o
   1  -8   7          4.10          3.24         0.71 o
   2  -8   7        183.23        173.52         6.47 o
   3  -8   7        510.17        477.54        15.83 o
   4  -8   7         26.43         26.82         3.56 o
   5  -8   7          0.15          0.00         0.53 o
   6  -8   7          6.58          6.28         0.94 o
  -4  -7   7         63.15         54.28         4.43 o
  -3  -7   7         78.75         73.38         5.95 o
  -2  -7   7         57.75         56.14         3.72 o
  -1  -7   7         71.98         77.03         5.25 o
   0  -7   7         32.57         30.66         2.08 o
   1  -7   7         81.23         79.50         6.06 o
   2  -7   7          6.68          4.81         1.03 o
   3  -7   7        212.22        191.91         6.97 o
   4  -7   7         52.34         49.38         4.51 o
   5  -7   7          6.18          6.95         1.15 o
   6  -7   7         60.50         69.55         3.44 o
  -5  -6   7         36.31         37.37         2.07 o
  -4  -6   7         22.47         26.35         3.45 o
  -3  -6   7        443.16        451.30        17.31 o
  -2  -6   7         26.54         26.94         2.70 o
  -1  -6   7         69.56         52.99         4.48 o
   0  -6   7         45.82         41.57         4.02 o
   1  -6   7        383.09        343.26        13.36 o
   2  -6   7          8.29          6.22         1.67 o
   3  -6   7         12.83         13.88         1.75 o
   4  -6   7         94.92         98.39         4.82 o
   5  -6   7         19.17         21.96         2.18 o
   6  -6   7         99.19        101.49         6.63 o
   7  -6   7         37.76         44.34         3.44 o
  -5  -5   7         16.27         16.44         2.38 o
  -4  -5   7          1.59          1.00         0.87 o
  -3  -5   7       2738.71       2713.82        61.14 o
  -2  -5   7         26.96         54.94        27.53 o
  -1  -5   7          6.39          7.85         1.63 o
   0  -5   7          9.79         20.64         2.63 o
   1  -5   7        284.13        285.35        11.40 o
   2  -5   7        365.02        343.40        13.03 o
   3  -5   7        268.46        268.96         8.04 o
   4  -5   7        153.27        159.98         5.00 o
   5  -5   7          1.71          1.97         0.70 o
   6  -5   7         11.01         11.63         2.44 o
   7  -5   7          1.19          1.16         0.82 o
  -6  -4   7          0.44         -0.13         0.24 o
  -5  -4   7        122.80        120.46         7.50 o
  -4  -4   7          2.14          2.34         0.64 o
  -3  -4   7          0.59          3.06         0.67 o
  -2  -4   7         79.57         76.07         3.93 o
  -1  -4   7         84.18         76.52         3.42 o
   0  -4   7         20.01         32.28         3.16 o
   1  -4   7        816.95        896.65        54.38 o
   2  -4   7        186.95        147.53         7.61 o
   3  -4   7        178.54        192.53         6.31 o
   4  -4   7        399.24        375.06        14.06 o
   5  -4   7        205.10        190.66         5.64 o
   6  -4   7         42.38         43.38         4.48 o
   7  -4   7        139.18        161.00         7.37 o
  -6  -3   7          1.41          1.16         0.45 o
  -5  -3   7        120.93        119.57         7.83 o
  -4  -3   7         18.44         19.14         2.09 o
  -3  -3   7        340.94        268.03        11.44 o
  -2  -3   7         31.00         22.70         2.78 o
  -1  -3   7        417.65        473.51         9.97 o
   0  -3   7         37.34         33.81         6.01 o
   1  -3   7        117.28        118.97         9.89 o
   2  -3   7          5.78          9.12         1.14 o
   3  -3   7         49.37         43.35         2.65 o
   4  -3   7         57.30         60.48         4.90 o
   5  -3   7        303.44        300.61        12.39 o
   6  -3   7         85.65         87.64         6.44 o
   7  -3   7        119.01        126.44         6.20 o
  -6  -2   7        181.02        177.86         5.94 o
  -5  -2   7         40.23         40.44         4.83 o
  -4  -2   7         35.78         33.16         3.65 o
  -3  -2   7         22.14         22.83         2.92 o
  -2  -2   7        104.07         83.37         5.21 o
  -1  -2   7        396.18        404.65        12.23 o
   0  -2   7         25.73         23.38         1.42 o
   1  -2   7        385.16        404.19        14.82 o
   2  -2   7          3.68         12.42         1.28 o
   3  -2   7          1.33          2.90         0.73 o
   4  -2   7        358.48        342.82        12.74 o
   5  -2   7        462.23        449.02        11.27 o
   6  -2   7         10.08          9.11         1.40 o
   7  -2   7         20.21         21.44         2.18 o
  -7  -1   7         20.44         21.75         1.99 o
  -6  -1   7         50.59         46.96         4.49 o
  -5  -1   7        349.16        323.92        13.87 o
  -4  -1   7        105.37         98.71         6.68 o
  -3  -1   7        409.27        372.32        13.34 o
  -2  -1   7          1.29          2.37         0.82 o
  -1  -1   7       1622.13       1840.48        39.35 o
   0  -1   7        173.76        175.55         4.65 o
   1  -1   7        418.31        451.28        13.79 o
   2  -1   7         73.29         67.80         6.10 o
   3  -1   7          0.52          1.65         0.64 o
   4  -1   7        114.64        102.08         6.74 o
   5  -1   7        733.48        626.78        14.15 o
   6  -1   7          9.99         11.36         1.49 o
  -7   0   7         25.57         26.31         2.59 o
  -6   0   7         32.06         28.17         3.58 o
  -5   0   7         13.53         16.69         1.98 o
  -4   0   7        121.09        106.07         7.05 o
  -3   0   7         38.24         39.41         3.78 o
  -2   0   7         63.12         60.21         2.72 o
  -1   0   7         80.39         68.70         4.04 o
   0   0   7        222.69        277.86         9.37 o
   1   0   7        609.34        668.88        18.06 o
   2   0   7         33.24         22.72         2.60 o
   3   0   7        194.79        151.74         8.00 o
   4   0   7         17.43         14.21         1.73 o
   5   0   7          0.32          0.23         0.37 o
   6   0   7         15.80         10.49         1.94 o
  -7   1   7        231.74        242.81         9.34 o
  -6   1   7          3.98          3.04         1.01 o
  -5   1   7        142.51        144.91         8.51 o
  -4   1   7         14.76         10.77         1.92 o
  -3   1   7        179.81        200.77         8.22 o
  -2   1   7        174.48        182.33         7.99 o
  -1   1   7        431.18        417.22        12.48 o
   0   1   7        809.27        674.98        18.00 o
   1   1   7         99.93         90.40         3.54 o
   2   1   7         11.03         15.22         2.24 o
   3   1   7        223.67        221.34        10.42 o
   4   1   7        178.69        164.15         9.43 o
   5   1   7        441.13        405.12        11.16 o
   6   1   7        301.31        295.52        11.23 o
  -7   2   7        156.92        168.05         7.63 o
  -6   2   7        130.75        137.35         5.67 o
  -5   2   7         32.19         40.35         2.95 o
  -4   2   7         89.67         92.73         6.09 o
  -3   2   7        317.42        280.80        11.09 o
  -2   2   7        255.30        273.46         7.02 o
  -1   2   7        967.21       1111.56       277.09 o
   0   2   7        193.93        281.15        21.82 o
   1   2   7          9.39         11.22         1.23 o
   2   2   7          5.19          4.01         1.29 o
   3   2   7        466.17        382.48        14.70 o
   4   2   7         98.43         87.35         4.52 o
   5   2   7          6.31          4.69         1.18 o
   6   2   7          0.41          2.29         0.97 o
  -7   3   7          9.85         10.45         1.81 o
  -6   3   7         28.77         31.34         3.59 o
  -5   3   7         12.68         10.89         1.29 o
  -4   3   7         66.63         61.94         5.06 o
  -3   3   7         78.98         77.23         5.47 o
  -2   3   7         24.13         20.19         2.65 o
  -1   3   7         60.28         91.55         3.72 o
   0   3   7         34.22         39.76         6.77 o
   1   3   7          0.08          0.30         0.41 o
   2   3   7         80.95         77.97         5.74 o
   3   3   7       2225.65       2082.73        34.46 o
   4   3   7          1.23          1.09         0.51 o
   5   3   7          4.00          4.00         1.03 o
  -7   4   7          4.45          3.74         0.93 o
  -6   4   7        110.13        122.57         7.35 o
  -5   4   7        463.55        450.59        13.05 o
  -4   4   7        177.77        173.58         5.40 o
  -3   4   7        154.13        125.36         7.50 o
  -2   4   7        158.92        164.48         8.50 o
  -1   4   7          4.73          7.66         1.62 o
   0   4   7        144.15        153.47         7.78 o
   1   4   7        444.39        412.88        14.38 o
   2   4   7        123.35        111.09         4.61 o
   3   4   7        853.53        861.39        24.35 o
   4   4   7         29.26         30.32         2.47 o
   5   4   7          0.65          1.08         0.68 o
  -7   5   7          0.07          0.43         0.51 o
  -6   5   7          0.95         -0.14         0.57 o
  -5   5   7          0.12          0.43         0.59 o
  -4   5   7          1.13          1.88         0.97 o
  -3   5   7        491.40        419.12        15.45 o
  -2   5   7         31.93         37.10         4.00 o
  -1   5   7         17.17         16.11         2.58 o
   0   5   7         14.25         12.02         2.23 o
   1   5   7        614.34        547.69        18.39 o
   2   5   7         43.16         36.72         2.98 o
   3   5   7        205.64        206.62         8.94 o
   4   5   7          0.23          0.90         0.81 o
  -7   6   7          5.63          7.37         1.22 o
  -6   6   7          6.16          5.99         1.41 o
  -5   6   7         58.72         56.99         3.74 o
  -4   6   7        308.85        274.87        12.83 o
  -3   6   7        458.80        463.32        33.00 o
  -2   6   7         15.12         14.95         2.62 o
  -1   6   7          2.48          2.02         0.41 o
   0   6   7         75.20         68.84         4.43 o
   1   6   7         25.88         27.80         2.20 o
   2   6   7          7.90          9.27         1.52 o
   3   6   7        511.72        517.93        17.86 o
   4   6   7         67.46         70.86         4.37 o
  -6   7   7          3.72          2.49         0.98 o
  -5   7   7         10.21         11.58         2.06 o
  -4   7   7         50.01         47.79         4.88 o
  -3   7   7         14.62         18.69         2.09 o
  -2   7   7          0.67          0.02         0.44 o
  -1   7   7         28.93         25.12         1.97 o
   0   7   7        228.09        205.25         7.32 o
   1   7   7        216.14        179.65        19.77 o
   2   7   7         44.56         43.56         3.07 o
   3   7   7         45.66         56.33         2.32 o
  -6   8   7          0.10         -0.11         0.44 o
  -5   8   7         40.29         40.30         3.89 o
  -4   8   7         33.33         36.46         2.65 o
  -3   8   7        111.32        121.90         7.74 o
  -2   8   7         76.61         90.17         6.78 o
  -1   8   7         49.79         51.13         2.79 o
   0   8   7         25.50         28.28         2.06 o
   1   8   7          7.95          6.46         1.22 o
   2   8   7         65.04         64.65         3.22 o
  -5   9   7         12.13         10.96         1.77 o
  -4   9   7         26.51         30.26         3.01 o
  -3   9   7          6.17          7.55         1.76 o
  -2   9   7          2.64          4.06         1.59 o
  -1   9   7        104.86        106.59         7.84 o
   0   9   7          4.05          2.41         0.50 o
   1   9   7         27.34         28.72         2.89 o
  -4  10   7          0.24          0.11         0.34 o
  -3  10   7         10.58         10.69         1.77 o
  -2  10   7         46.92         56.70         4.20 o
  -1  10   7          6.63          5.87         1.15 o
   0  10   7          1.82          1.45         0.62 o
   0 -11   8          6.31          6.71         1.26 o
   1 -11   8          8.06          7.40         0.95 o
   2 -11   8         11.31          9.24         1.07 o
   3 -11   8        106.03        108.53         3.74 o
   4 -11   8         36.57         38.43         2.82 o
  -2 -10   8         16.20         12.03         1.40 o
  -1 -10   8         64.48         74.34         4.69 o
   0 -10   8         16.82         18.93         1.71 o
   1 -10   8          2.91          2.51         0.74 o
   2 -10   8         46.01         46.60         5.72 o
   3 -10   8        276.00        262.06        10.69 o
   4 -10   8         16.32         16.67         1.60 o
   5 -10   8         90.01         89.44         5.01 o
  -2  -9   8          9.39          8.96         1.67 o
  -1  -9   8         85.33         75.18         5.54 o
   0  -9   8         39.36         34.72         2.73 o
   1  -9   8         17.09         18.26         1.61 o
   2  -9   8         89.37         83.14         3.50 o
   3  -9   8         24.10         19.36         2.12 o
   4  -9   8         54.42         50.87         3.24 o
   5  -9   8        159.74        180.47         5.79 o
   6  -9   8          6.56          7.55         1.17 o
  -3  -8   8        226.59        233.83         9.69 o
  -2  -8   8         77.46         79.74         4.14 o
  -1  -8   8        101.56         91.46        11.11 o
   0  -8   8         78.90         83.67         6.50 o
   1  -8   8         20.53         15.26         1.55 o
   2  -8   8          7.37          5.08         1.58 o
   3  -8   8        662.19        644.32        18.28 o
   4  -8   8          7.24          5.07         1.52 o
   5  -8   8         21.87         20.39         1.99 o
   6  -8   8         11.42         14.55         1.92 o
  -4  -7   8         91.83         96.93         5.68 o
  -3  -7   8         60.95         54.73         4.94 o
  -2  -7   8         89.45         90.88         4.74 o
  -1  -7   8         21.62         25.84         2.47 o
   0  -7   8        127.95        112.91         5.22 o
   1  -7   8        293.70        268.18        13.70 o
   2  -7   8        241.90        232.47        11.07 o
   3  -7   8        277.05        276.66         8.70 o
   4  -7   8        285.63        303.64        13.02 o
   5  -7   8         33.86         31.78         3.63 o
   6  -7   8         78.67         85.50         5.21 o
  -5  -6   8          0.87          0.58         0.83 o
  -4  -6   8        122.74        140.45         7.99 o
  -3  -6   8          1.71          1.06         1.07 o
  -2  -6   8          2.73          1.35         0.44 o
  -1  -6   8          6.27          9.71         1.48 o
   0  -6   8          6.92         11.97         2.20 o
   1  -6   8         83.78         82.30         6.06 o
   2  -6   8         62.96         64.63         5.48 o
   3  -6   8        188.39        181.68         6.67 o
   4  -6   8        226.85        212.28         7.43 o
   5  -6   8        106.62        113.95         5.13 o
   6  -6   8          6.53          5.69         1.53 o
   7  -6   8        345.01        425.07        12.05 o
  -5  -5   8         11.83         11.46         1.46 o
  -4  -5   8         17.79         14.28         2.75 o
  -3  -5   8         48.54         47.71         4.78 o
  -2  -5   8          0.46          1.54         0.48 o
  -1  -5   8         69.81         63.63         5.05 o
   0  -5   8         47.38         45.38         4.17 o
   1  -5   8          4.07          2.85         1.04 o
   2  -5   8         95.64         90.08         6.34 o
   3  -5   8          3.72          1.49         0.57 o
   4  -5   8          8.79          7.81         2.80 o
   5  -5   8         51.95         53.96         3.54 o
   6  -5   8          8.67          5.32         1.39 o
   7  -5   8          0.12          0.31         0.48 o
  -6  -4   8          0.37         -0.12         0.46 o
  -5  -4   8         22.09         23.69         3.17 o
  -4  -4   8          1.92          1.08         0.57 o
  -3  -4   8         20.28         20.94         2.20 o
  -2  -4   8         21.66         21.05         2.91 o
  -1  -4   8          2.59          4.36         1.25 o
   0  -4   8        221.60        235.63        10.28 o
   1  -4   8       1538.63       1637.93       177.10 o
   2  -4   8         42.39         37.08         3.81 o
   3  -4   8         42.31         41.24         2.81 o
   4  -4   8         36.94         36.69         2.82 o
   5  -4   8          0.93          0.65         0.41 o
   6  -4   8          8.09          5.84         1.58 o
   7  -4   8         54.41         60.91         3.95 o
  -6  -3   8         18.21         18.87         1.58 o
  -5  -3   8         38.08         40.79         2.93 o
  -4  -3   8        200.94        177.49         6.83 o
  -3  -3   8        155.53        153.20         8.46 o
  -2  -3   8        308.17        309.55        11.96 o
  -1  -3   8         10.68          6.03         1.31 o
   0  -3   8         14.93         12.02         1.05 o
   1  -3   8       1045.56       1161.98       116.21 o
   2  -3   8        769.84        818.38        12.63 o
   3  -3   8        280.07        285.24        11.05 o
   4  -3   8          0.85          0.66         0.36 o
   5  -3   8         40.78         32.11         2.59 o
   6  -3   8          0.01         -0.18         0.70 o
   7  -3   8         29.50         32.16         2.69 o
  -6  -2   8         15.36         17.70         2.37 o
  -5  -2   8        366.60        353.81        20.78 o
  -4  -2   8         78.63         82.30         4.52 o
  -3  -2   8         14.85         11.87         2.19 o
  -2  -2   8        186.29        209.31         9.23 o
  -1  -2   8          0.69          2.11         0.80 o
   0  -2   8        616.42        612.69        12.95 o
   1  -2   8        942.89       1025.27        25.36 o
   2  -2   8          2.47          7.61         1.08 o
   3  -2   8          0.54          1.50         0.48 o
   4  -2   8         41.91         41.53         2.91 o
   5  -2   8          9.05          5.35         1.11 o
   6  -2   8         75.15         73.22         5.49 o
  -6  -1   8          9.98         10.59         2.08 o
  -5  -1   8         58.39         62.40         5.61 o
  -4  -1   8        192.08        187.54        10.20 o
  -3  -1   8         83.68         67.64         5.24 o
  -2  -1   8        126.91        129.50         6.82 o
  -1  -1   8         29.31         31.08         2.82 o
   0  -1   8          0.21          1.32         0.67 o
   1  -1   8        908.34       1029.34        26.05 o
   2  -1   8        221.51        231.19         9.68 o
   3  -1   8        244.28        237.26        10.46 o
   4  -1   8         28.17         22.07         2.14 o
   5  -1   8         13.25         16.22         1.86 o
   6  -1   8         43.88         48.16         2.95 o
  -6   0   8         89.24         77.49         5.85 o
  -5   0   8         10.25          9.12         1.46 o
  -4   0   8          7.20          9.22         2.06 o
  -2   0   8       1494.45       1620.98        37.68 o
  -1   0   8        167.13        212.21        15.06 o
   0   0   8         15.29         20.24         2.35 o
   1   0   8        934.06       1142.93        28.53 o
   2   0   8         73.36         73.64         5.09 o
   3   0   8        300.75        256.04        11.22 o
   4   0   8        289.99        258.72         8.22 o
   5   0   8          0.50          0.57         0.52 o
   6   0   8         32.02         31.31         3.27 o
  -7   1   8        141.04        148.29         6.61 o
  -6   1   8         13.78         13.56         1.69 o
  -5   1   8         10.12         10.32         2.19 o
  -4   1   8        204.30        200.33        10.05 o
  -3   1   8        253.97        280.99        10.44 o
  -2   1   8          6.75          8.34         1.64 o
  -1   1   8         22.85         21.34         2.44 o
   0   1   8          1.53          0.72         0.38 o
   1   1   8        626.27        733.47        41.02 o
   2   1   8       1388.30       1342.84        33.14 o
   3   1   8          2.24          2.21         1.02 o
   4   1   8        542.14        520.37        20.56 o
   5   1   8         32.58         30.88         2.57 o
   6   1   8         22.67         23.48         2.68 o
  -7   2   8          4.38          3.52         1.09 o
  -6   2   8          1.29          1.65         0.67 o
  -5   2   8          0.15          0.89         0.91 o
  -4   2   8        254.42        263.62        12.36 o
  -3   2   8         51.31         52.35         3.12 o
  -2   2   8        326.47        353.45        33.89 o
  -1   2   8        587.65        676.93       133.57 o
   0   2   8          8.02          8.30         1.15 o
   1   2   8         14.74         19.26         1.72 o
   2   2   8         83.93         79.53         5.73 o
   3   2   8          0.84          1.39         0.58 o
   4   2   8         25.69         21.70         2.40 o
   5   2   8          7.01          8.30         1.31 o
  -7   3   8          5.66          5.04         1.18 o
  -6   3   8         74.99         80.31         5.84 o
  -5   3   8         70.33         69.82         5.89 o
  -4   3   8        124.89        118.78         4.35 o
  -3   3   8         87.51        103.40         6.73 o
  -2   3   8        170.03        191.11         9.18 o
  -1   3   8        173.14        205.57         6.29 o
   0   3   8         39.14         36.00         3.85 o
   1   3   8        229.37        197.54         9.15 o
   2   3   8         37.26         34.93         3.88 o
   3   3   8          9.30          9.37         1.45 o
   4   3   8          2.75          3.01         0.88 o
   5   3   8        215.94        220.28         6.40 o
  -7   4   8          2.29          3.55         0.94 o
  -6   4   8         85.17         84.87         5.92 o
  -5   4   8         12.20         10.03         2.31 o
  -4   4   8        334.99        318.96         8.99 o
  -3   4   8         10.51         10.06         2.11 o
  -2   4   8         71.68         65.50         5.39 o
  -1   4   8        117.25        123.34         7.29 o
   0   4   8          0.76          1.59         0.89 o
   1   4   8         34.05         39.14         3.98 o
   2   4   8         39.89         33.71         2.80 o
   3   4   8         27.37         27.15         1.94 o
   4   4   8          1.77          3.03         0.75 o
   5   4   8          2.00          1.36         0.39 o
  -7   5   8          1.93          2.62         0.72 o
  -6   5   8          3.46          2.87         1.26 o
  -5   5   8         31.95         34.99         4.05 o
  -4   5   8         30.09         28.02         4.08 o
  -3   5   8        149.90        137.86         5.81 o
  -2   5   8          1.75          0.86         2.13 o
  -1   5   8        382.99        377.12        10.61 o
   0   5   8         48.19         42.10         2.19 o
   1   5   8        136.23        151.35         5.06 o
   2   5   8          2.11          1.28         0.43 o
   3   5   8          3.91          3.88         0.72 o
   4   5   8         15.49         16.27         2.25 o
  -6   6   8          2.97          4.75         1.36 o
  -5   6   8          0.67          0.87         0.76 o
  -4   6   8        312.24        334.43        10.04 o
  -3   6   8          3.61          3.42         1.00 o
  -2   6   8          0.01          0.70         0.87 o
  -1   6   8        122.39        104.51         4.14 o
   0   6   8        297.36        288.69        10.02 o
   1   6   8        445.80        446.04        14.52 o
   2   6   8          8.53          8.09         1.41 o
   3   6   8         34.33         34.26         1.94 o
   4   6   8         30.20         37.06         2.76 o
  -6   7   8         14.91         16.17         2.09 o
  -5   7   8         15.11         15.53         2.59 o
  -3   7   8         24.00         25.10         3.36 o
  -2   7   8         45.09         35.59         4.26 o
  -1   7   8         98.93         99.97         4.05 o
   0   7   8          1.10          0.88         0.49 o
   1   7   8         22.13         16.54         1.95 o
   2   7   8          2.98          3.04         0.82 o
   3   7   8          0.48          1.28         0.70 o
  -5   8   8          9.32         14.64         2.20 o
  -4   8   8          3.84          2.32         0.63 o
  -3   8   8          1.91          2.66         1.23 o
  -2   8   8          0.13          0.23         0.74 o
  -1   8   8        120.13         99.91         4.75 o
   0   8   8         41.65         34.40         2.17 o
   1   8   8          0.10         -0.11         0.53 o
   2   8   8          0.75          0.67         0.39 o
  -5   9   8        147.28        166.92         6.65 o
  -4   9   8          9.16         12.34         1.25 o
  -3   9   8          0.68          0.51         0.52 o
  -2   9   8         55.97         56.08         4.64 o
  -1   9   8         59.03         65.73         3.68 o
   0   9   8          0.72          1.29         0.62 o
   1   9   8         32.11         35.33         2.81 o
  -3  10   8         17.02         15.69         1.79 o
  -2  10   8          5.82          7.05         1.28 o
  -1  10   8          2.59          2.19         0.70 o
   0 -11   9          1.09          2.55         0.71 o
   1 -11   9          3.83          4.65         0.70 o
   2 -11   9          8.36          7.80         1.39 o
   3 -11   9          6.79          5.67         0.74 o
  -1 -10   9         21.30         23.58         2.42 o
   0 -10   9          0.27          0.60         0.37 o
   1 -10   9        223.32        228.03         6.67 o
   2 -10   9        123.52        118.62         6.71 o
   3 -10   9        190.67        202.62         8.82 o
   4 -10   9         14.08         13.25         1.32 o
   5 -10   9          6.23          5.25         1.05 o
  -2  -9   9         37.69         37.92         3.23 o
  -1  -9   9          1.54          0.50         0.88 o
   0  -9   9          8.58          8.16         1.04 o
   1  -9   9         37.54         33.66         2.15 o
   2  -9   9        136.67        134.51         5.61 o
   3  -9   9          7.95          7.33         1.22 o
   4  -9   9         48.92         49.14         2.91 o
   5  -9   9        173.45        200.16         5.87 o
  -3  -8   9          1.78          0.09         0.48 o
  -2  -8   9          0.65          0.77         0.63 o
  -1  -8   9          8.32          8.30         1.95 o
   0  -8   9          0.47          0.81         0.95 o
   1  -8   9          8.62          8.30         1.14 o
   2  -8   9         11.98          8.42         1.99 o
   3  -8   9         44.72         47.43         3.28 o
   4  -8   9          4.86          3.46         1.32 o
   5  -8   9        227.41        239.74         7.14 o
   6  -8   9         25.03         25.83         2.19 o
  -4  -7   9        337.65        352.11        11.51 o
  -3  -7   9          7.56         10.69         1.37 o
  -2  -7   9         20.50         21.30         2.19 o
  -1  -7   9         65.52         58.44         5.42 o
   0  -7   9         33.79         27.38         2.52 o
   1  -7   9         95.63         96.78         4.86 o
   2  -7   9         99.79         89.88         6.62 o
   3  -7   9          0.64          0.95         0.88 o
   4  -7   9         53.48         52.83         5.05 o
   5  -7   9         50.17         50.57         4.51 o
   6  -7   9          7.29          5.86         1.22 o
  -5  -6   9         19.85         20.93         1.96 o
  -4  -6   9         12.39         14.71         2.36 o
  -3  -6   9         15.18         17.73         2.04 o
  -2  -6   9         28.59         33.45         2.32 o
  -1  -6   9         45.14         41.90         4.47 o
   0  -6   9        105.74        102.33         3.99 o
   1  -6   9         26.98         28.69         2.55 o
   2  -6   9        347.40        341.98        13.43 o
   3  -6   9       1219.37       1135.80        21.71 o
   4  -6   9        109.00        104.27         7.18 o
   5  -6   9          9.62          9.98         1.41 o
   6  -6   9          2.05          1.82         0.82 o
  -5  -5   9         65.28         71.50         6.15 o
  -4  -5   9        158.90        168.74         9.32 o
  -3  -5   9          0.41          0.94         1.06 o
  -2  -5   9         31.10         29.42         2.61 o
  -1  -5   9        109.12         76.79         5.63 o
   0  -5   9        239.11        231.53         8.03 o
   1  -5   9         68.84         66.59         5.47 o
   2  -5   9        127.04        143.27         8.45 o
   3  -5   9         23.64         23.57         2.23 o
   4  -5   9        323.76        306.37         9.11 o
   5  -5   9        195.22        215.50         8.21 o
   6  -5   9         73.48         83.44         5.66 o
  -5  -4   9          0.43         -0.80         0.94 o
  -4  -4   9        147.29        155.54         8.68 o
  -3  -4   9         19.25         16.03         1.95 o
  -2  -4   9         14.66          9.96         2.00 o
  -1  -4   9          8.64          9.66         1.87 o
   0  -4   9        164.93        169.58         8.35 o
   1  -4   9        344.82        334.44        21.08 o
   2  -4   9         32.09         30.79         2.42 o
   3  -4   9        400.07        407.79        14.56 o
   4  -4   9        275.17        265.20        15.09 o
   5  -4   9        141.02        132.76         5.81 o
   6  -4   9        118.93        117.70         7.04 o
   7  -4   9        105.83        123.80         5.22 o
  -6  -3   9         40.52         41.75         2.82 o
  -5  -3   9          1.64          1.85         0.59 o
  -4  -3   9         23.47         21.08         2.27 o
  -3  -3   9         10.70          9.49         1.48 o
  -2  -3   9        295.64        257.45        11.05 o
  -1  -3   9         18.92         11.62         1.90 o
   0  -3   9          2.32          1.99         0.83 o
   1  -3   9          4.85          1.79         0.79 o
   2  -3   9          0.69          0.77         0.51 o
   3  -3   9        170.52        167.65         8.23 o
   4  -3   9        560.37        496.74        11.96 o
   5  -3   9        193.92        213.54        10.37 o
   6  -3   9        107.54        108.76         6.68 o
  -6  -2   9          9.89         14.12         2.08 o
  -5  -2   9         34.72         31.00         2.60 o
  -4  -2   9          4.10          4.37         1.51 o
  -3  -2   9         64.58         67.62         3.94 o
  -2  -2   9          3.95          3.13         1.13 o
  -1  -2   9          9.86          5.56         1.26 o
   0  -2   9          1.57          0.68         0.68 o
   1  -2   9         67.00         54.79         4.43 o
   2  -2   9        117.04        101.80         6.54 o
   3  -2   9        207.39        183.95         9.09 o
   4  -2   9         95.02         70.57         3.97 o
   5  -2   9          4.57          1.82         0.64 o
   6  -2   9         70.18         69.60         3.43 o
  -6  -1   9         67.48         70.95         5.24 o
  -5  -1   9          7.13          6.62         1.93 o
  -4  -1   9         64.50         56.60         3.72 o
  -3  -1   9          2.30          0.92         0.69 o
  -2  -1   9        319.61        331.06        12.42 o
  -1  -1   9        342.39        339.26        20.12 o
   0  -1   9          4.75          3.29         1.06 o
   1  -1   9         92.87         94.61         6.05 o
   2  -1   9        400.26        385.52        13.92 o
   3  -1   9         28.75         27.21         3.40 o
   4  -1   9        212.99        193.34         6.98 o
   5  -1   9        119.19        108.95         5.03 o
   6  -1   9          1.64          2.36         0.61 o
  -6   0   9        115.99        120.33         4.77 o
  -5   0   9          9.57          6.48         1.26 o
  -4   0   9          3.51          3.17         1.27 o
  -3   0   9         22.95         25.56         3.33 o
  -2   0   9        324.20        402.84        18.17 o
  -1   0   9         46.35         53.87         4.30 o
   0   0   9         46.92         52.43         4.21 o
   1   0   9          2.39          3.40         1.14 o
   2   0   9         22.07         20.25         2.80 o
   3   0   9         26.93         25.57         1.89 o
   4   0   9          9.40          7.85         1.28 o
   5   0   9          5.16          8.72         1.81 o
   6   0   9         76.84         79.68         4.47 o
  -7   1   9         13.32         13.71         1.68 o
  -6   1   9          6.52          6.31         1.14 o
  -5   1   9          3.06          3.82         1.00 o
  -4   1   9        146.39        157.13         9.11 o
  -3   1   9        143.26        145.41         7.80 o
  -2   1   9        130.59        150.70         7.62 o
  -1   1   9          1.01          1.22         0.76 o
   0   1   9        396.28        476.72        10.86 o
   1   1   9        168.53        174.36         8.55 o
   2   1   9       1046.40       1060.32        28.38 o
   3   1   9        109.41        106.91         4.96 o
   4   1   9         28.01         26.71         2.51 o
   5   1   9         11.15         10.28         1.15 o
  -7   2   9         53.06         54.89         3.55 o
  -6   2   9        118.32        113.84         4.94 o
  -5   2   9          8.57          8.04         2.05 o
  -4   2   9         99.69         95.65         6.93 o
  -3   2   9         31.01         27.88         2.31 o
  -2   2   9         87.87         79.11         5.72 o
  -1   2   9         28.00         20.33         1.92 o
   0   2   9         60.94         61.53         3.39 o
   1   2   9         22.84         23.59         2.95 o
   2   2   9       1330.43       1219.14        31.96 o
   3   2   9         83.02         77.44         6.30 o
   4   2   9         17.75         17.37         1.97 o
   5   2   9          9.79          9.67         1.76 o
  -7   3   9          0.01          0.21         0.33 o
  -6   3   9          0.40          0.23         0.59 o
  -5   3   9         38.40         39.04         4.31 o
  -4   3   9        551.57        548.69        18.47 o
  -3   3   9          1.49          0.93         0.36 o
  -2   3   9         55.79         59.44         5.12 o
  -1   3   9         11.16         18.22         2.72 o
   0   3   9        434.40        433.47        39.15 o
   1   3   9        505.97        490.56        16.52 o
   2   3   9       1063.80        961.52        24.47 o
   3   3   9         10.79         12.46         1.73 o
   4   3   9          0.43          0.65         0.53 o
   5   3   9         59.09         58.75         3.97 o
  -6   4   9        120.87        122.63         7.00 o
  -5   4   9        227.01        204.20        10.44 o
  -4   4   9        353.13        342.36        14.35 o
  -3   4   9          2.08          3.42         1.23 o
  -2   4   9         20.55         17.25         3.07 o
  -1   4   9         21.53         19.67         2.91 o
   0   4   9         26.14         25.38         1.64 o
   1   4   9          8.86          6.51         1.04 o
   2   4   9       2116.05       1890.98        35.38 o
   3   4   9         94.26         93.02         4.75 o
   4   4   9         67.65         60.26         4.68 o
  -6   5   9         85.35         86.64         5.57 o
  -5   5   9          2.36          2.53         1.10 o
  -4   5   9         12.93         12.17         2.40 o
  -3   5   9         85.13         87.55         6.34 o
  -2   5   9          1.22          1.25         0.91 o
  -1   5   9          2.23          1.62         0.87 o
   0   5   9        413.62        334.38        15.16 o
   1   5   9          0.91          0.59         0.35 o
   2   5   9         13.47         13.75         1.81 o
   3   5   9         33.25         30.40         3.02 o
   4   5   9         16.48         16.33         2.05 o
  -6   6   9          0.31         -0.68         0.84 o
  -5   6   9          4.54          3.64         1.20 o
  -4   6   9        144.34        143.80         8.57 o
  -3   6   9         11.87         14.65         2.57 o
  -2   6   9          1.96          3.20         1.26 o
  -1   6   9          6.85          7.21         1.29 o
   0   6   9        287.71        260.97         7.04 o
   1   6   9         27.09         25.67         1.99 o
   2   6   9         96.83         93.35         5.81 o
   3   6   9         94.72         93.38         5.42 o
  -6   7   9          5.09          5.04         1.01 o
  -5   7   9          3.66          3.25         1.18 o
  -4   7   9         95.33         90.07         6.35 o
  -3   7   9         13.76         16.51         2.68 o
  -2   7   9          4.38          8.33         2.02 o
  -1   7   9        132.97        111.88         5.24 o
   0   7   9         41.98         43.21         3.15 o
   1   7   9          4.86          6.57         1.18 o
   2   7   9          3.56          4.20         0.83 o
  -5   8   9         12.48         16.42         2.09 o
  -4   8   9          1.84          1.09         0.53 o
  -3   8   9         22.75         24.48         2.14 o
  -2   8   9         13.13         11.46         2.24 o
  -1   8   9         94.80         97.69         6.47 o
   0   8   9        206.73        203.34         6.44 o
   1   8   9         12.65         14.03         1.32 o
  -4   9   9          1.02          0.74         0.44 o
  -3   9   9         27.86         30.85         2.01 o
  -2   9   9         10.30          6.94         1.49 o
  -1   9   9          1.54          1.93         0.79 o
   1 -11  10         20.05         21.84         1.88 o
   2 -11  10         14.20          9.90         1.40 o
   3 -11  10          3.55          2.12         0.62 o
  -1 -10  10          2.15          2.50         0.72 o
   0 -10  10         28.94         26.44         1.76 o
   1 -10  10          1.34          1.49         0.52 o
   2 -10  10        100.43         98.59         5.77 o
   3 -10  10          7.57         12.36         1.88 o
   4 -10  10          9.08         10.70         1.63 o
  -2  -9  10         61.85         66.94         4.11 o
  -1  -9  10         11.71         15.00         1.59 o
   0  -9  10         31.62         31.81         1.98 o
   1  -9  10        105.21         96.10         3.58 o
   2  -9  10        137.86        129.49         5.34 o
   3  -9  10         36.58         34.59         2.59 o
   4  -9  10        188.91        192.57         8.84 o
   5  -9  10         32.17         36.65         2.11 o
  -3  -8  10          0.05          0.84         0.64 o
  -2  -8  10          0.81          0.84         0.58 o
  -1  -8  10          0.23         -0.64         0.92 o
   0  -8  10         82.70         82.47         6.39 o
   1  -8  10        116.89        109.67         4.10 o
   2  -8  10         63.50         58.88         5.27 o
   3  -8  10         18.21         19.03         2.03 o
   4  -8  10         95.98         86.87         6.14 o
   5  -8  10         26.56         26.58         2.05 o
  -4  -7  10        239.51        244.29         8.38 o
  -3  -7  10         26.30         25.43         2.00 o
  -2  -7  10         45.56         57.96        10.58 o
  -1  -7  10         80.33         66.01         5.72 o
   0  -7  10         84.19         73.79         4.49 o
   1  -7  10         14.04         15.37         1.90 o
   2  -7  10         25.18         25.90         3.44 o
   3  -7  10        146.56        142.43         8.55 o
   4  -7  10          5.10          2.87         1.27 o
   5  -7  10          9.24         10.36         2.06 o
   6  -7  10         13.40         15.88         1.67 o
  -4  -6  10        101.50         93.27         5.77 o
  -3  -6  10         43.60         40.54         2.85 o
  -2  -6  10         23.46         25.74         2.61 o
  -1  -6  10         76.51         76.80         6.25 o
   0  -6  10        553.42        574.41        13.82 o
   1  -6  10          9.58          9.32         1.16 o
   2  -6  10        108.38        112.90         5.25 o
   3  -6  10        378.19        376.82        17.86 o
   4  -6  10          5.08          3.21         1.36 o
   5  -6  10         97.86        101.46         4.53 o
   6  -6  10        170.73        196.05         7.91 o
  -5  -5  10          0.30          0.92         0.43 o
  -4  -5  10         96.45         99.64         6.67 o
  -3  -5  10         53.10         57.69         9.60 o
  -2  -5  10         63.58         52.85         5.75 o
  -1  -5  10          0.16          0.93         0.62 o
   0  -5  10        264.76        260.44         7.12 o
   1  -5  10         87.91         80.66         6.13 o
   2  -5  10        223.39        222.92         7.46 o
   3  -5  10          1.18          0.28         0.34 o
   4  -5  10        137.27        119.24         7.72 o
   5  -5  10          0.27         -0.23         0.81 o
   6  -5  10        196.12        218.09         6.17 o
  -5  -4  10         15.77         14.89         2.34 o
  -4  -4  10          2.12          1.81         1.14 o
  -3  -4  10          4.39          4.45         0.85 o
  -2  -4  10         15.21         17.84         2.98 o
  -1  -4  10        166.76        151.31         7.94 o
   0  -4  10        193.11        179.50         9.11 o
   1  -4  10        240.92        210.38         9.62 o
   2  -4  10        160.02        148.13         7.78 o
   3  -4  10        202.78        192.63         6.72 o
   4  -4  10          4.52          1.92         0.80 o
   5  -4  10          0.29          0.29         0.61 o
   6  -4  10         11.27         10.17         1.21 o
  -6  -3  10         41.77         38.09         2.67 o
  -5  -3  10         24.12         23.57         2.83 o
  -4  -3  10         19.45         16.05         1.93 o
  -3  -3  10         64.83         60.54         3.05 o
  -2  -3  10          2.30          2.07         0.94 o
  -1  -3  10         26.45         25.33         3.87 o
   0  -3  10       1010.98        871.38        24.67 o
   1  -3  10        174.62        172.94         8.78 o
   2  -3  10          2.15          3.46         1.40 o
   3  -3  10          0.37         -0.39         0.49 o
   4  -3  10        179.37        164.46         9.13 o
   5  -3  10         15.73         18.70         2.88 o
   6  -3  10         42.01         36.95         2.38 o
  -6  -2  10          2.09          1.30         0.44 o
  -5  -2  10         62.22         60.65         3.56 o
  -4  -2  10         96.80         95.12         6.91 o
  -3  -2  10        336.21        319.70        12.27 o
  -2  -2  10        204.49        216.87        10.09 o
  -1  -2  10          1.88          1.14         0.50 o
   0  -2  10         31.50         25.41         3.12 o
   1  -2  10          2.24          4.02         1.26 o
   2  -2  10        219.29        220.45        10.40 o
   3  -2  10         39.49         40.84         4.15 o
   4  -2  10         34.19         24.51         3.37 o
   5  -2  10          3.83          2.68         1.12 o
   6  -2  10         26.16         27.96         1.97 o
  -6  -1  10         78.11         76.55         4.80 o
  -5  -1  10         14.69         14.93         2.55 o
  -4  -1  10          0.01         -0.44         1.25 o
  -3  -1  10         46.49         44.95         3.17 o
  -2  -1  10         19.58         21.09         2.11 o
  -1  -1  10         70.19         68.26         3.56 o
   0  -1  10         50.48         55.81         4.63 o
   1  -1  10        345.95        328.15        12.87 o
   2  -1  10        329.12        268.25        11.46 o
   3  -1  10        177.35        179.62         9.30 o
   4  -1  10        135.95        120.33         7.72 o
   5  -1  10         44.60         33.73         3.73 o
   6  -1  10          0.22          0.53         0.28 o
  -6   0  10          7.54          8.13         1.11 o
  -5   0  10         75.35         82.32         6.44 o
  -4   0  10         43.30         42.55         6.37 o
  -3   0  10        214.32        233.55         7.76 o
  -2   0  10          0.66          2.11         0.91 o
  -1   0  10         27.12         29.92         3.34 o
   0   0  10        113.90        138.24         7.96 o
   1   0  10         85.69         82.96         6.04 o
   2   0  10          1.86          0.21         0.28 o
   3   0  10        106.88        108.45         7.11 o
   4   0  10          5.36          4.38         1.25 o
   5   0  10        126.13        118.43         7.01 o
  -6   1  10         15.86         16.52         2.39 o
  -5   1  10        194.68        188.98         7.04 o
  -4   1  10         24.51         26.44         3.64 o
  -3   1  10        330.49        339.79        13.82 o
  -2   1  10          3.32          1.27         0.83 o
  -1   1  10         46.80         52.36         3.21 o
   0   1  10        392.30        418.01        36.07 o
   1   1  10        264.41        227.38        10.33 o
   2   1  10        495.23        470.65        16.04 o
   3   1  10        173.99        162.49         8.97 o
   4   1  10        380.10        369.33        14.39 o
   5   1  10        171.80        175.29         8.98 o
  -6   2  10          0.51          0.66         0.52 o
  -5   2  10        249.35        240.47        11.48 o
  -4   2  10          0.82          1.88         1.03 o
  -3   2  10         11.85          9.83         1.48 o
  -2   2  10         47.25         38.88         4.13 o
  -1   2  10          5.62          7.45         1.18 o
   0   2  10          6.51          7.04         1.83 o
   1   2  10        192.58        151.07         8.18 o
   2   2  10        193.80        186.93         9.43 o
   3   2  10         44.37         36.54         4.12 o
   4   2  10         37.75         34.48         3.79 o
   5   2  10         61.48         67.37         4.44 o
  -6   3  10         46.86         52.14         3.04 o
  -5   3  10        133.39        130.02         8.09 o
  -4   3  10          0.33          0.52         0.63 o
  -3   3  10         17.56         16.82         3.31 o
  -2   3  10        573.02        609.46        37.59 o
  -1   3  10         10.51          4.37         1.27 o
   0   3  10        146.72        126.78         3.78 o
   1   3  10          6.61          6.79         0.99 o
   2   3  10        102.92         91.33         6.01 o
   3   3  10         18.64         14.22         2.46 o
   4   3  10         59.66         63.88         4.96 o
   5   3  10          2.80          2.88         0.77 o
  -6   4  10          0.10          0.77         0.48 o
  -5   4  10        118.70        130.54         7.94 o
  -4   4  10         92.06         98.74         7.20 o
  -3   4  10          7.04          4.93         1.07 o
  -2   4  10        247.14        265.69         8.39 o
  -1   4  10        118.86         83.89         6.49 o
   0   4  10         12.70         12.59         1.77 o
   1   4  10        231.32        222.97         6.23 o
   2   4  10          3.85          3.62         0.96 o
   3   4  10          0.90          0.94         0.46 o
   4   4  10         64.27         68.56         4.58 o
  -6   5  10          3.81          2.91         0.96 o
  -5   5  10         45.71         47.12         4.53 o
  -4   5  10          2.34          1.02         0.84 o
  -3   5  10         28.24         31.12         2.98 o
  -2   5  10          2.25          1.52         0.54 o
  -1   5  10         95.14         73.71         6.18 o
   0   5  10          3.88          0.16         1.21 o
   1   5  10          3.65          2.21         0.50 o
   2   5  10          5.07          5.27         1.86 o
   3   5  10         13.43         14.11         2.13 o
   4   5  10          0.89          0.38         0.45 o
  -6   6  10          4.25          3.02         0.81 o
  -5   6  10          8.52          7.24         1.68 o
  -4   6  10          2.47          1.91         1.09 o
  -3   6  10         21.27         20.65         2.13 o
  -2   6  10         65.88         56.11         5.29 o
  -1   6  10        101.90         80.58         6.47 o
   0   6  10         71.32         73.76         7.33 o
   1   6  10         99.06         92.33         3.58 o
   2   6  10         55.70         49.80         4.04 o
   3   6  10         64.42         69.08         4.02 o
  -5   7  10          0.81          0.75         0.70 o
  -4   7  10          3.66          3.95         1.18 o
  -3   7  10         12.83         14.04         1.67 o
  -2   7  10          0.75          0.76         0.87 o
  -1   7  10         68.26         77.57         5.98 o
   0   7  10        185.08        186.72         7.67 o
   2   7  10         11.89         10.04         1.43 o
  -4   8  10         74.98         81.40         4.84 o
  -3   8  10         49.27         62.02         2.51 o
  -2   8  10         12.69         12.48         2.20 o
  -1   8  10         80.04         81.20         5.42 o
   0   8  10         14.00         12.04         1.80 o
  -2   9  10          0.25         -0.05         0.44 o
  -1   9  10         31.43         27.22         2.33 o
   0 -10  11         17.84         18.59         1.32 o
   1 -10  11         15.21         16.63         1.35 o
   2 -10  11        136.70        144.69         6.63 o
   3 -10  11          4.58          4.99         1.06 o
   4 -10  11         45.87         51.17         3.24 o
  -2  -9  11          6.18          2.96         0.72 o
  -1  -9  11          5.67          4.39         1.15 o
   0  -9  11        122.91        120.84         3.76 o
   1  -9  11         10.08         11.29         1.45 o
   2  -9  11        192.10        198.13         6.45 o
   3  -9  11          9.64          9.40         1.25 o
   4  -9  11         16.91         16.55         2.25 o
   5  -9  11          1.76          2.29         0.71 o
  -3  -8  11          3.15          3.29         0.80 o
  -2  -8  11         21.84         22.14         2.57 o
  -1  -8  11         16.80         15.43         2.54 o
   0  -8  11        196.71        187.34         9.66 o
   1  -8  11        194.90        208.17         7.73 o
   2  -8  11        215.00        221.87        10.48 o
   3  -8  11         19.84         20.76         2.04 o
   4  -8  11        100.19         97.17         6.27 o
   5  -8  11          5.16          3.73         0.69 o
  -3  -7  11          0.36          1.15         0.46 o
  -2  -7  11         35.67         37.31         2.67 o
  -1  -7  11          0.20          0.68         0.76 o
   0  -7  11          8.18          8.28         2.04 o
   1  -7  11          0.02          0.16         0.95 o
   2  -7  11         23.08         28.49         3.62 o
   3  -7  11        211.01        204.23        10.27 o
   4  -7  11        331.46        347.37        13.60 o
   5  -7  11         53.26         57.76         4.40 o
  -4  -6  11          9.97         16.05         2.10 o
  -3  -6  11          2.36          2.86         0.73 o
  -2  -6  11          0.29          1.04         0.64 o
  -1  -6  11         90.11         70.88         6.01 o
   0  -6  11         65.64         56.43         4.35 o
   1  -6  11         13.80         12.33         1.37 o
   2  -6  11        832.29        809.50        17.29 o
   3  -6  11          6.99          4.77         1.61 o
   4  -6  11          0.42          0.13         0.60 o
   5  -6  11         98.28        105.11         4.35 o
   6  -6  11         46.54         55.51         3.31 o
  -4  -5  11          1.17          1.17         0.55 o
  -3  -5  11         20.26         21.08         2.10 o
  -2  -5  11         40.11         34.54         2.86 o
  -1  -5  11          2.60          2.38         0.84 o
   0  -5  11        105.28         99.68         4.99 o
   1  -5  11         48.59         42.41         2.54 o
   2  -5  11        344.23        329.94        11.00 o
   3  -5  11        131.17        126.83         7.97 o
   4  -5  11         55.91         57.65         5.22 o
   5  -5  11          1.31          0.86         0.44 o
   6  -5  11          1.53          0.29         0.41 o
  -5  -4  11         21.52         24.82         2.64 o
  -4  -4  11          0.43          0.91         0.72 o
  -3  -4  11         17.20         19.77         2.11 o
  -2  -4  11         35.67         26.08         2.48 o
  -1  -4  11         42.73         39.63         2.43 o
   0  -4  11         28.97         22.90         1.83 o
   1  -4  11        372.95        387.80         7.35 o
   2  -4  11         35.12         33.67         2.71 o
   3  -4  11         28.01         24.03         3.31 o
   4  -4  11          5.64          2.14         0.98 o
   5  -4  11        114.63        119.49         5.09 o
   6  -4  11         76.97         81.18         3.25 o
  -5  -3  11          0.07         -0.09         0.54 o
  -4  -3  11          8.26          8.53         1.37 o
  -3  -3  11         20.19         21.29         2.30 o
  -2  -3  11         24.33         19.56         2.99 o
  -1  -3  11         51.14         45.77         2.61 o
   0  -3  11        343.16        308.39        12.72 o
   1  -3  11         15.82         14.54         2.52 o
   2  -3  11         68.22         67.03         3.81 o
   3  -3  11         69.01         66.34         5.54 o
   4  -3  11        210.82        183.32         9.74 o
   5  -3  11        101.70        106.93         6.73 o
   6  -3  11        136.85        142.55         4.46 o
  -5  -2  11          6.04          4.39         0.82 o
  -4  -2  11         52.52         55.09         3.59 o
  -3  -2  11        188.90        193.53         5.79 o
  -2  -2  11          8.14          8.08         1.38 o
  -1  -2  11          6.96          6.33         1.68 o
   0  -2  11        137.31        104.21         6.87 o
   1  -2  11         23.08         30.74         3.78 o
   2  -2  11          9.78         14.49         1.42 o
   3  -2  11         98.70        101.00         6.88 o
   4  -2  11         69.74         75.84         6.00 o
   5  -2  11         64.53         65.59         5.11 o
   6  -2  11          9.33         14.34         1.24 o
  -6  -1  11         20.03         17.09         1.36 o
  -5  -1  11         39.07         35.76         2.70 o
  -4  -1  11          3.19          1.90         1.15 o
  -3  -1  11         94.87         93.38         4.80 o
  -2  -1  11          0.09          0.57         0.38 o
  -1  -1  11          5.05          4.65         1.52 o
   0  -1  11        763.71        697.07        21.60 o
   1  -1  11        937.76        866.73        25.28 o
   2  -1  11         38.42         38.93         3.94 o
   3  -1  11        114.64        102.92         6.96 o
   4  -1  11          6.82          6.41         1.73 o
   5  -1  11         12.03         14.19         2.29 o
  -6   0  11          4.09          3.90         0.75 o
  -5   0  11         40.90         39.20         2.93 o
  -4   0  11         22.31         23.12         2.81 o
  -3   0  11         81.16         82.86         4.45 o
  -2   0  11        201.60        199.97         5.75 o
  -1   0  11          0.34          0.59         0.60 o
   0   0  11         70.76         63.85         3.74 o
   1   0  11       1302.98       1270.54        33.91 o
   2   0  11          6.25          4.88         1.30 o
   3   0  11         12.02          8.22         1.89 o
   4   0  11          2.45          2.87         1.08 o
   5   0  11          7.20          7.90         1.14 o
  -6   1  11          0.71          0.38         0.29 o
  -5   1  11         76.60         71.20         4.00 o
  -4   1  11         12.10         15.68         2.80 o
  -3   1  11          4.99          8.01         2.73 o
  -2   1  11        268.57        237.18         6.30 o
  -1   1  11        362.54        331.64        61.84 o
   0   1  11        243.79        248.42         8.09 o
   1   1  11        141.83        160.69         8.86 o
   2   1  11         12.48          7.94         1.81 o
   3   1  11          6.67          4.51         1.38 o
   4   1  11        157.41        167.68         8.83 o
   5   1  11         12.88         13.77         1.28 o
  -6   2  11         74.35         70.72         4.67 o
  -5   2  11        231.26        245.88         9.33 o
  -4   2  11         25.73         26.32         3.66 o
  -3   2  11         26.55         28.27         2.57 o
  -2   2  11          0.22          0.05         0.36 o
  -1   2  11          1.68          4.16         0.95 o
   0   2  11         75.28         59.94         5.38 o
   1   2  11        843.53        743.53        23.14 o
   2   2  11         16.33         14.22         2.52 o
   3   2  11        102.47        107.02         7.05 o
   4   2  11         33.74         34.03         3.58 o
   5   2  11          2.90          2.24         0.72 o
  -6   3  11          1.30          2.25         0.64 o
  -5   3  11          5.36          4.91         1.56 o
  -4   3  11          3.56          5.80         1.79 o
  -3   3  11         54.13         49.83         3.44 o
  -2   3  11         58.93         55.16         3.62 o
  -1   3  11        108.04         99.21         7.04 o
   0   3  11        171.48        178.88         9.79 o
   1   3  11          0.32          0.80         0.78 o
   2   3  11          8.36          8.62         1.89 o
   3   3  11         10.18         10.08         2.03 o
   4   3  11         59.44         60.62         4.40 o
  -6   4  11          9.38         10.63         1.17 o
  -5   4  11         79.46         80.12         5.79 o
  -4   4  11          6.09          3.43         1.27 o
  -3   4  11          9.98          9.04         1.46 o
  -2   4  11          9.65          8.72         2.05 o
  -1   4  11        149.08        143.42         8.79 o
   0   4  11         59.98         59.16         5.48 o
   1   4  11        288.43        266.37        12.17 o
   2   4  11         12.89         12.82         2.22 o
   3   4  11          0.96          0.50         0.54 o
   4   4  11         15.15         16.04         1.87 o
  -6   5  11          8.04          8.71         1.36 o
  -5   5  11         51.58         54.68         4.50 o
  -4   5  11         11.95         12.35         2.43 o
  -3   5  11         23.25         29.23         2.04 o
  -2   5  11          3.01          2.63         1.15 o
  -1   5  11          7.71          9.71         2.29 o
   0   5  11         63.53         55.68         5.22 o
   1   5  11         28.63         30.70         3.59 o
   2   5  11         32.69         34.22         3.40 o
   3   5  11         10.74         12.30         1.72 o
  -5   6  11          5.54          4.44         1.12 o
  -4   6  11         46.49         46.80         4.26 o
  -3   6  11        111.40        120.16         4.10 o
  -2   6  11         34.13         33.97         3.98 o
  -1   6  11        179.94        166.30         9.20 o
   0   6  11         47.83         39.91         4.15 o
   1   6  11         42.57         47.51         4.01 o
   2   6  11          0.05         -0.20         0.35 o
  -4   7  11         34.47         36.51         3.31 o
  -3   7  11          6.32          5.82         0.81 o
  -2   7  11          0.96         -0.98         1.04 o
  -1   7  11         52.43         45.29         4.27 o
   0   7  11         43.03         48.68         4.06 o
   1   7  11          2.35          2.31         0.82 o
  -3   8  11          4.90          6.72         0.87 o
  -2   8  11          2.87          4.37         0.82 o
  -1   8  11        136.00        151.49         6.85 o
   0   8  11          0.82          2.76         0.90 o
   1 -10  12          0.57          0.15         0.36 o
   2 -10  12          1.14          1.68         0.66 o
   3 -10  12          1.45          1.66         0.52 o
  -1  -9  12          3.14          1.95         0.70 o
   0  -9  12          5.17          3.35         0.56 o
   1  -9  12          1.59          1.25         0.64 o
   2  -9  12          4.24          2.98         0.73 o
   3  -9  12          4.54          4.68         0.82 o
   4  -9  12          0.39          0.46         0.61 o
  -2  -8  12          2.26          2.68         0.93 o
  -1  -8  12         70.98         69.21         5.06 o
   0  -8  12          2.96          2.15         1.10 o
   1  -8  12         19.32         15.54         1.73 o
   2  -8  12         13.99         14.54         2.40 o
   3  -8  12         37.02         38.07         4.24 o
   4  -8  12         22.49         23.17         2.73 o
   5  -8  12         22.59         30.19         2.46 o
  -3  -7  12         18.55         18.03         1.94 o
  -2  -7  12          2.64          3.03         1.04 o
  -1  -7  12        153.29        162.63         8.85 o
   0  -7  12         64.17         66.31         5.62 o
   1  -7  12          0.44          0.75         0.53 o
   2  -7  12        112.65        116.85         7.32 o
   3  -7  12        398.43        387.37        14.57 o
   4  -7  12          0.44          0.46         0.52 o
   5  -7  12         51.99         64.88         4.12 o
  -4  -6  12         17.77         18.03         1.86 o
  -3  -6  12          8.15         11.28         1.30 o
  -2  -6  12        107.52        102.91         7.07 o
  -1  -6  12          7.78          3.41         1.14 o
   0  -6  12         33.07         33.00         3.29 o
   1  -6  12         31.27         30.62         2.17 o
   2  -6  12          1.76          1.79         0.64 o
   3  -6  12         35.30         27.76         3.56 o
   4  -6  12          0.07         -0.17         0.87 o
   5  -6  12          1.11          1.24         0.45 o
  -4  -5  12          2.32          2.65         1.06 o
  -3  -5  12         38.12         36.37         2.71 o
  -2  -5  12         29.96         29.57         2.61 o
  -1  -5  12        223.51        230.70        10.25 o
   0  -5  12          0.13          0.58         0.66 o
   1  -5  12         40.68         36.22         2.37 o
   2  -5  12         52.12         49.15         3.42 o
   3  -5  12        225.53        214.50        10.59 o
   4  -5  12        141.51        149.84         8.44 o
   5  -5  12         77.72         72.92         3.50 o
  -5  -4  12         73.65         90.34         4.58 o
  -4  -4  12         82.39         69.69         5.06 o
  -3  -4  12        335.56        320.34        19.15 o
  -2  -4  12          0.27          0.93         0.98 o
  -1  -4  12          6.36          6.05         0.95 o
   0  -4  12          8.82          7.50         1.36 o
   1  -4  12        500.48        520.39        11.32 o
   2  -4  12         59.95         56.04         7.48 o
   3  -4  12        192.49        174.59         9.48 o
   4  -4  12         11.78         11.65         2.28 o
   5  -4  12        137.53        136.60         5.13 o
  -5  -3  12          1.02          0.68         0.49 o
  -4  -3  12          5.46          4.33         1.27 o
  -3  -3  12          3.41          5.12         1.59 o
  -2  -3  12         35.53         33.38         3.65 o
  -1  -3  12         51.47         51.91         8.92 o
   0  -3  12        362.92        385.28        36.90 o
   1  -3  12       1073.11       1060.94        79.48 o
   2  -3  12        417.31        390.27        10.61 o
   3  -3  12         80.21         80.57         6.19 o
   4  -3  12          3.74          4.37         1.36 o
   5  -3  12          5.58          4.78         0.90 o
  -5  -2  12          9.32          8.91         1.64 o
  -4  -2  12        201.86        187.76         6.66 o
  -3  -2  12          0.51          1.48         1.12 o
  -2  -2  12         15.44         16.94         2.88 o
  -1  -2  12        378.92        397.23        13.15 o
   0  -2  12         19.17         19.31         2.65 o
   1  -2  12         96.13        100.64         4.98 o
   2  -2  12         74.16         74.82         4.16 o
   3  -2  12         95.04         94.86         6.71 o
   4  -2  12         92.87        111.86         7.23 o
   5  -2  12        160.08        152.59         5.42 o
  -5  -1  12         22.02         23.18         2.00 o
  -4  -1  12         67.76         67.43         5.38 o
  -3  -1  12          1.63          2.33         0.76 o
  -2  -1  12         23.39         23.11         2.33 o
  -1  -1  12         64.99         63.99         4.96 o
   0  -1  12        228.57        261.28        12.02 o
   1  -1  12        234.49        206.79        10.41 o
   2  -1  12         79.58         79.59         4.79 o
   3  -1  12        596.86        551.85        18.66 o
   4  -1  12         34.20         27.66         3.47 o
   5  -1  12        157.77        179.34         5.71 o
  -6   0  12         64.80         74.87         4.02 o
  -5   0  12         86.63         92.66         5.94 o
  -4   0  12          0.04         -0.64         0.64 o
  -3   0  12          1.51          1.88         1.02 o
  -2   0  12        114.34        119.14         4.37 o
  -1   0  12         56.84         60.21         5.47 o
   0   0  12         67.54         69.87         5.85 o
   1   0  12        431.57        387.88        15.13 o
   2   0  12         31.98         28.17         3.42 o
   3   0  12        182.83        165.83         9.02 o
   4   0  12         59.19         58.20         4.87 o
   5   0  12         56.51         60.78         3.59 o
  -6   1  12         22.98         23.20         1.54 o
  -5   1  12          1.76          1.66         0.54 o
  -4   1  12          0.93          0.96         0.55 o
  -3   1  12         10.07          7.88         1.36 o
  -2   1  12        167.43        168.38         9.45 o
  -1   1  12        144.68        145.70         8.77 o
   0   1  12          0.48          0.13         0.62 o
   1   1  12         44.88         65.22         5.64 o
   2   1  12          0.11         -0.97         0.97 o
   3   1  12         51.08         51.95         4.77 o
   4   1  12          9.74         11.92         2.11 o
   5   1  12        132.95        171.05         6.67 o
  -6   2  12         86.57         86.16         5.75 o
  -5   2  12         99.59        103.23         4.51 o
  -4   2  12         16.54         13.19         2.40 o
  -3   2  12        116.51        116.72         5.39 o
  -2   2  12         67.95         75.30         6.21 o
  -1   2  12         17.67         14.37         1.86 o
   0   2  12        202.62        198.52        20.99 o
   1   2  12        654.67        677.68        21.90 o
   2   2  12          2.45          3.46         1.16 o
   3   2  12         68.69         54.46         4.68 o
   4   2  12        119.97        134.52         6.80 o
  -5   3  12          4.56          4.67         1.81 o
  -4   3  12         17.85         14.78         2.69 o
  -3   3  12         59.74         73.52         4.19 o
  -2   3  12          1.15          0.23         0.66 o
  -1   3  12         97.46         80.76         4.61 o
   0   3  12          3.81          2.33         0.70 o
   1   3  12         39.99         41.11         4.45 o
   2   3  12        102.36         98.90         6.38 o
   3   3  12         91.28         90.01         5.74 o
   4   3  12         41.39         48.62         3.40 o
  -5   4  12          1.29          1.36         0.56 o
  -4   4  12          5.75          6.70         1.71 o
  -3   4  12         99.79         96.85         5.15 o
  -2   4  12         35.67         31.11         2.99 o
  -1   4  12        130.84        116.90         7.85 o
   0   4  12         19.59         17.38         2.84 o
   1   4  12         89.44         97.35         6.73 o
   2   4  12        110.90        119.94         6.61 o
   3   4  12         39.72         47.01         3.59 o
  -5   5  12         30.35         33.61         3.13 o
  -4   5  12          6.65          9.47         1.97 o
  -3   5  12          1.55          1.79         0.56 o
  -2   5  12          8.88          8.76         2.77 o
  -1   5  12         59.16         69.91         5.80 o
   0   5  12         74.74         71.19         5.71 o
   1   5  12          0.21          1.17         0.72 o
   2   5  12         42.93         42.02         3.24 o
  -4   6  12          0.62          0.56         0.73 o
  -3   6  12          0.24          0.49         0.31 o
  -2   6  12         30.13         25.09         2.24 o
  -1   6  12         48.05         47.17         4.42 o
   0   6  12        101.84        114.69         6.70 o
   1   6  12         89.74         99.56         5.45 o
  -3   7  12          2.20          3.49         0.65 o
  -2   7  12          0.33          0.84         0.60 o
  -1   7  12         53.73         62.56         3.20 o
   0   7  12         12.57          6.84         1.32 o
   0  -9  13          7.07          7.18         0.87 o
   1  -9  13         88.38         86.26         3.35 o
   2  -9  13         39.07         38.51         3.08 o
   3  -9  13         41.44         45.91         2.18 o
  -2  -8  13          0.11          0.45         0.37 o
  -1  -8  13         28.53         25.39         1.75 o
   0  -8  13          3.97          1.16         0.72 o
   1  -8  13         45.85         53.07         4.26 o
   2  -8  13         57.29         56.23         4.36 o
   3  -8  13          0.44         -0.04         0.75 o
   4  -8  13         54.00         57.80         3.92 o
  -2  -7  13          0.62          0.71         0.60 o
  -1  -7  13        184.55        176.53         8.75 o
   0  -7  13          0.74          0.29         0.71 o
   1  -7  13         38.51         40.55         2.80 o
   2  -7  13         76.69         78.01         5.59 o
   3  -7  13         85.51         82.57         5.70 o
   4  -7  13          2.39          1.97         0.72 o
  -3  -6  13          0.51          1.44         0.41 o
  -2  -6  13         12.48          7.41         1.66 o
  -1  -6  13          6.49          5.58         1.58 o
   0  -6  13          2.02          1.03         0.58 o
   1  -6  13          7.59          7.27         1.00 o
   2  -6  13         90.08         94.35         4.63 o
   3  -6  13          1.72          1.93         1.00 o
   4  -6  13        105.35        117.72         6.78 o
   5  -6  13          8.41          8.55         1.42 o
  -4  -5  13         10.39         12.08         1.60 o
  -3  -5  13          1.73          1.64         0.52 o
  -2  -5  13          1.25          2.16         0.68 o
  -1  -5  13        194.93        199.86         7.20 o
   0  -5  13        119.85        112.09         5.38 o
   1  -5  13        156.33        161.78         6.52 o
   2  -5  13         64.59         69.86         4.03 o
   3  -5  13          1.51          1.49         1.14 o
   4  -5  13         67.60         73.32         3.64 o
   5  -5  13         85.91         98.41         3.65 o
  -4  -4  13         35.30         39.12         3.40 o
  -3  -4  13         68.64         66.70         3.59 o
  -2  -4  13          8.71          8.88         1.43 o
  -1  -4  13         28.17         29.94         2.13 o
   0  -4  13         99.47        107.42         5.80 o
   1  -4  13         10.93         12.93         1.77 o
   2  -4  13         15.06         17.13         1.97 o
   3  -4  13         15.92         19.42         2.90 o
   4  -4  13         14.22         10.71         2.09 o
   5  -4  13          2.88          1.77         0.87 o
  -5  -3  13          4.05          3.97         0.91 o
  -4  -3  13         49.24         48.48         4.14 o
  -3  -3  13         10.42          8.92         1.35 o
  -2  -3  13         26.25         20.76         2.19 o
  -1  -3  13        178.80        178.13        13.20 o
   0  -3  13          0.35          0.17         0.45 o
   1  -3  13         11.97          9.15         1.77 o
   2  -3  13          2.31          2.76         0.94 o
   3  -3  13          2.72          3.78         1.34 o
   4  -3  13        100.78         97.37         6.44 o
   5  -3  13         65.73         69.23         3.20 o
  -5  -2  13         22.91         23.31         2.37 o
  -4  -2  13          0.38         -0.19         0.73 o
  -3  -2  13          0.16          0.94         0.42 o
  -2  -2  13          5.60          5.87         0.94 o
  -1  -2  13          8.60          4.85         1.02 o
   0  -2  13        215.55        217.87         7.82 o
   1  -2  13         15.48         18.51         2.79 o
   2  -2  13         23.80         24.54         2.37 o
   3  -2  13          3.83          2.04         0.90 o
   4  -2  13         17.07         13.14         2.31 o
   5  -2  13         39.11         47.27         2.53 o
  -5  -1  13         40.56         46.58         3.79 o
  -4  -1  13          3.72          3.43         1.30 o
  -3  -1  13         38.00         38.18         4.14 o
  -2  -1  13         46.28         47.50         2.71 o
  -1  -1  13        554.26        549.72        18.41 o
   0  -1  13          6.90          5.38         1.14 o
   1  -1  13         54.76         52.97         4.32 o
   2  -1  13         68.11         66.69         5.16 o
   3  -1  13         70.15         75.52         5.77 o
   4  -1  13          5.15          7.22         1.67 o
   5  -1  13          9.58         11.86         1.17 o
  -5   0  13          5.75          5.24         0.88 o
  -4   0  13         13.03         12.36         2.39 o
  -3   0  13          0.33          0.08         0.40 o
  -2   0  13          0.71          1.43         0.60 o
  -1   0  13        509.24        581.67        20.14 o
   0   0  13        600.64        604.28        20.60 o
   1   0  13         32.17         36.52         4.21 o
   2   0  13         47.76         41.09         4.02 o
   3   0  13         71.26         74.28         5.62 o
   4   0  13         72.83         73.81         5.15 o
  -5   1  13          1.42          1.29         0.63 o
  -4   1  13          0.19         -0.50         0.89 o
  -3   1  13         44.96         48.27         3.34 o
  -2   1  13          3.30          4.88         1.58 o
  -1   1  13         22.88         19.84         3.22 o
   0   1  13          3.85          2.23         1.01 o
   1   1  13          0.55         -0.66         0.79 o
   2   1  13          9.18         14.69         2.39 o
   3   1  13         21.37         22.42         2.99 o
   4   1  13          0.14         -0.16         0.65 o
  -5   2  13         18.80         17.90         1.59 o
  -4   2  13          2.95          4.16         1.55 o
  -3   2  13        245.54        244.51         7.94 o
  -2   2  13         45.34         46.84         4.87 o
  -1   2  13          4.58          5.55         1.72 o
   0   2  13         46.09         42.77         4.71 o
   1   2  13        134.78        146.06         8.60 o
   2   2  13         30.83         26.26         3.10 o
   3   2  13        120.28        123.63         6.73 o
   4   2  13          0.33         -0.01         0.30 o
  -5   3  13          0.75          2.48         0.60 o
  -4   3  13         40.36         41.89         4.10 o
  -3   3  13          0.06         -0.26         0.50 o
  -2   3  13          2.08          1.78         1.09 o
  -1   3  13         68.85         72.48         6.18 o
   0   3  13          2.31          1.64         1.05 o
   1   3  13         38.59         37.81         4.08 o
   2   3  13         18.04         18.44         2.45 o
   3   3  13          5.07          7.03         1.34 o
  -5   4  13          0.53          1.23         0.53 o
  -4   4  13          0.09         -0.11         0.69 o
  -3   4  13         11.26         12.58         1.51 o
  -2   4  13        121.09        121.38         7.75 o
  -1   4  13         23.07         29.10         2.64 o
   0   4  13          0.41          2.61         1.06 o
   1   4  13          6.73          7.84         1.75 o
   2   4  13          9.82         10.38         1.60 o
  -4   5  13          1.83          3.27         0.95 o
  -3   5  13          1.29          2.77         1.11 o
  -2   5  13         21.77         15.99         1.77 o
  -1   5  13          4.51          5.56         1.10 o
   0   5  13          1.24          0.47         0.56 o
   1   5  13         10.34         11.63         1.86 o
  -3   6  13         35.17         36.29         3.04 o
  -2   6  13          0.01          0.56         0.69 o
  -1   6  13         18.29         18.46         2.54 o
   0   6  13          2.37          3.76         0.98 o
  -2   7  13          5.13          3.94         0.85 o
  -1   7  13         31.27         30.68         2.63 o
   1  -9  14         81.30         89.72         4.22 o
   2  -9  14        110.18        110.84         4.67 o
  -1  -8  14         26.72         36.66         2.87 o
   0  -8  14         16.30         20.17         2.36 o
   1  -8  14         35.69         43.95         3.41 o
   2  -8  14        109.30        119.99         4.08 o
   3  -8  14          7.58          8.95         1.43 o
  -2  -7  14         64.36         77.48         4.25 o
  -1  -7  14          0.45          0.15         0.60 o
   0  -7  14         19.73         20.22         2.69 o
   1  -7  14         82.65         87.33         5.64 o
   2  -7  14        120.90        122.80         6.51 o
   3  -7  14         55.31         55.48         4.16 o
   4  -7  14          7.23          6.78         1.28 o
  -2  -6  14          6.26          4.42         1.33 o
  -1  -6  14          3.33          2.60         0.98 o
   0  -6  14         18.64         17.83         2.72 o
   1  -6  14          6.53          7.42         1.25 o
   2  -6  14        180.41        190.17         8.68 o
   3  -6  14         20.05         22.11         2.79 o
   4  -6  14         38.62         35.59         3.20 o
  -3  -5  14         21.89         20.85         1.56 o
  -2  -5  14          2.90          2.00         1.07 o
  -1  -5  14          0.92          0.42         0.48 o
   0  -5  14        132.81        126.00         5.54 o
   1  -5  14         36.45         38.02         2.97 o
   2  -5  14         26.61         26.16         2.57 o
   3  -5  14          0.34          0.38         0.60 o
   4  -5  14          0.74          1.30         0.78 o
  -4  -4  14          7.19          6.33         1.13 o
  -3  -4  14          0.21          0.76         0.42 o
  -2  -4  14          7.20          7.37         1.23 o
  -1  -4  14          0.97          1.82         0.68 o
   0  -4  14         60.67         61.18         3.89 o
   1  -4  14        110.63        103.58         5.05 o
   2  -4  14         70.25         57.41         4.48 o
   3  -4  14        161.73        166.32         8.52 o
   4  -4  14        118.16        113.93         6.39 o
   5  -4  14          2.38          0.37         0.34 o
  -4  -3  14         86.33         85.05         4.95 o
  -3  -3  14         10.30          9.13         1.29 o
  -2  -3  14          6.26          5.29         1.46 o
  -1  -3  14         18.46         17.51         2.07 o
   0  -3  14        499.67        454.89        17.85 o
   1  -3  14         51.77         43.37         3.26 o
   2  -3  14        101.00        107.18         7.16 o
   3  -3  14          3.14          3.35         1.20 o
   4  -3  14        191.90        202.86         8.92 o
  -4  -2  14          3.26          2.38         0.89 o
  -3  -2  14         11.68          9.87         1.42 o
  -2  -2  14          7.12          6.61         0.96 o
  -1  -2  14         16.41         14.34         1.89 o
   0  -2  14       1084.36       1075.16        24.27 o
   1  -2  14          2.03          1.46         0.86 o
   2  -2  14         56.31         59.01         4.81 o
   3  -2  14          0.30          0.16         0.48 o
   4  -2  14         48.90         47.86         3.97 o
  -5  -1  14         17.90         16.97         1.80 o
  -4  -1  14          0.04         -0.61         0.75 o
  -3  -1  14          9.62          9.15         1.37 o
  -2  -1  14        278.49        313.56         9.16 o
  -1  -1  14         58.74         61.34         3.94 o
   0  -1  14        195.32        183.87         7.49 o
   1  -1  14          1.74          1.19         0.49 o
   2  -1  14         19.69         18.91         1.97 o
   3  -1  14          1.17          4.70         1.42 o
   4  -1  14        107.23        112.79         6.04 o
  -5   0  14         14.77         15.86         1.80 o
  -4   0  14         50.52         45.61         3.98 o
  -3   0  14          0.10          0.39         0.76 o
  -2   0  14        420.82        462.60        11.70 o
  -1   0  14         28.41         27.21         2.61 o
   0   0  14        324.81        331.91         9.99 o
   1   0  14          0.62          0.04         0.47 o
   2   0  14        262.77        261.49         7.89 o
   3   0  14          0.97          0.52         0.47 o
   4   0  14         78.93        101.56         5.33 o
  -5   1  14          0.24          0.00         0.34 o
  -3   1  14         82.87         77.68         4.56 o
  -2   1  14         72.96         76.69         4.18 o
  -1   1  14          9.88          7.25         1.91 o
   0   1  14         90.01         84.77         6.64 o
   1   1  14         32.14         38.06         4.15 o
   2   1  14        184.72        187.74         6.28 o
   3   1  14         57.42         66.44         4.56 o
   4   1  14         77.17         94.88         4.56 o
  -5   2  14          0.04         -0.29         0.35 o
  -4   2  14         19.46         16.78         2.35 o
  -3   2  14        349.01        356.08         9.33 o
  -2   2  14        154.25        202.06        10.28 o
  -1   2  14         94.90         96.44         7.06 o
   0   2  14        227.54        206.14        10.56 o
   1   2  14          0.85          2.15         0.94 o
   2   2  14          6.58          6.24         0.96 o
   3   2  14          4.47          5.48         1.15 o
  -4   3  14         17.83         16.98         2.22 o
  -3   3  14         20.10         18.97         2.60 o
  -2   3  14          1.48          4.26         1.45 o
  -1   3  14         47.20         40.48         4.37 o
   0   3  14         92.43         88.11         6.40 o
   1   3  14         17.50         22.85         2.93 o
   2   3  14          0.23          0.82         0.64 o
  -4   4  14         98.36         96.48         4.89 o
  -3   4  14          1.16          0.48         0.67 o
  -2   4  14         47.80         47.65         4.40 o
  -1   4  14          2.15          0.93         0.60 o
   0   4  14         67.15         67.32         5.16 o
   1   4  14          1.21          1.01         0.56 o
  -3   5  14          7.28          8.74         1.45 o
  -2   5  14          9.12          4.02         1.09 o
  -1   5  14         12.82         15.45         2.31 o
   0   5  14         61.78         64.87         4.50 o
  -2   6  14         45.34         58.88         3.76 o
  -1   6  14         39.55         42.06         3.21 o
   1  -8  15          0.17          0.10         0.30 o
  -1  -7  15          2.06          3.29         0.97 o
   0  -7  15          0.03          0.53         0.62 o
   1  -7  15          4.16          6.24         1.29 o
   2  -7  15          3.43          2.83         0.78 o
   3  -7  15         31.19         33.71         2.65 o
  -2  -6  15         33.31         34.22         2.78 o
  -1  -6  15          0.89          1.78         0.74 o
   0  -6  15          0.70          1.76         0.93 o
   1  -6  15         12.05         15.30         2.22 o
   2  -6  15          1.99          2.15         0.80 o
   3  -6  15          9.67          7.54         1.41 o
  -2  -5  15         58.21         72.31         4.74 o
  -1  -5  15         60.03         60.30         4.84 o
   0  -5  15        200.86        216.94        13.68 o
   1  -5  15         25.66         28.56         2.37 o
   2  -5  15          3.60          2.76         0.69 o
   3  -5  15         97.44        108.79         5.91 o
   4  -5  15          6.48          7.29         1.28 o
  -3  -4  15          0.24         -0.40         0.40 o
  -2  -4  15         48.13         43.47         4.00 o
  -1  -4  15        169.00        187.53        13.75 o
   0  -4  15         61.03         45.44         3.19 o
   1  -4  15        161.76        166.57         6.25 o
   2  -4  15         72.37         72.77         3.91 o
   3  -4  15          8.21          9.43         1.73 o
   4  -4  15         20.67         23.26         1.57 o
  -3  -3  15         40.72         41.08         2.42 o
  -2  -3  15          0.85          1.30         0.56 o
  -1  -3  15          6.11          4.70         1.01 o
   0  -3  15         13.95         16.17         1.96 o
   1  -3  15         42.10         49.48         3.45 o
   2  -3  15         11.39         11.24         1.47 o
   3  -3  15          7.58          5.88         1.36 o
   4  -3  15         42.29         54.96         2.58 o
  -4  -2  15         23.48         19.78         2.08 o
  -3  -2  15          5.99          6.68         1.02 o
  -2  -2  15         77.99         83.17         4.03 o
  -1  -2  15         61.06         63.38         3.82 o
   0  -2  15         24.16         24.77         2.44 o
   1  -2  15          1.65          0.45         0.48 o
   2  -2  15        190.21        194.21         6.71 o
   3  -2  15        199.62        203.45         8.67 o
   4  -2  15          4.27          3.71         0.94 o
  -4  -1  15          0.82          0.22         0.51 o
  -3  -1  15         46.54         46.49         3.88 o
  -2  -1  15         82.96         83.74         4.14 o
  -1  -1  15          0.49          0.46         0.58 o
   0  -1  15          1.84          0.88         1.07 o
   1  -1  15         32.63         40.54         3.00 o
   2  -1  15         11.74         12.79         2.27 o
   3  -1  15         19.24         10.54         1.74 o
  -4   0  15         23.49         26.35         2.57 o
  -3   0  15         26.16         27.28         2.09 o
  -2   0  15        145.93        152.72         5.77 o
  -1   0  15          5.46          4.96         1.03 o
   0   0  15          0.59          0.91         0.53 o
   1   0  15         36.64         35.99         4.90 o
   2   0  15         40.17         41.20         3.84 o
   3   0  15         34.60         42.60         3.30 o
  -4   1  15          1.70          1.44         0.47 o
  -3   1  15         17.66         19.51         2.19 o
  -2   1  15        129.38        137.56         5.40 o
  -1   1  15         31.31         25.57         2.80 o
   0   1  15          7.93          8.11         1.38 o
   1   1  15         10.61          7.91         1.27 o
   2   1  15          6.68          6.95         1.41 o
   3   1  15         65.19         62.45         3.59 o
  -4   2  15         39.62         39.77         2.89 o
  -3   2  15         32.69         39.28         3.54 o
  -2   2  15          8.95          6.36         1.12 o
  -1   2  15         10.86         11.66         1.61 o
   0   2  15          0.45          1.07         0.89 o
   1   2  15         17.89         22.43         1.97 o
   2   2  15          4.24          4.27         1.07 o
  -3   3  15          5.28          5.17         1.27 o
  -2   3  15          4.02          3.46         0.82 o
  -1   3  15          9.83          8.09         1.82 o
   0   3  15         51.68         53.55         4.45 o
   1   3  15        116.03        128.26         4.44 o
  -3   4  15          3.52          2.92         0.83 o
  -2   4  15         59.69         59.20         2.88 o
  -1   4  15          7.51         11.74         1.94 o
   0   4  15          0.20         -0.05         0.49 o
   1   4  15          4.03          4.41         1.02 o
  -2   5  15          0.55         -0.11         0.40 o
  -1   5  15        204.94        217.20         8.02 o
  -1  -6  16         59.53         66.59         3.99 o
   0  -6  16          0.16          0.31         0.41 o
   1  -6  16          6.57          7.56         1.30 o
  -2  -5  16          0.50          0.38         0.37 o
  -1  -5  16         15.37         16.55         2.22 o
   0  -5  16         61.92         67.13         3.33 o
   1  -5  16          8.56          9.80         1.24 o
  -2  -4  16          3.45          2.27         0.80 o
  -1  -4  16        196.28        200.96        22.35 o
   0  -4  16          9.58          9.20         1.32 o
   1  -4  16         33.00         40.39         5.19 o
   2  -4  16          1.98          1.33         0.82 o
   3  -4  16          6.84          7.97         1.24 o
  -2  -3  16          6.55          5.86         1.38 o
  -1  -3  16         85.80         90.94         4.14 o
   0  -3  16         12.53         12.73         1.57 o
   1  -3  16         38.43         45.38         2.89 o
   2  -3  16         27.03         38.39         3.50 o
   3  -3  16        120.86        132.31         5.67 o
  -3  -2  16         59.93         60.02         2.63 o
  -2  -2  16        103.15        127.93         6.91 o
  -1  -2  16        291.46        334.93         8.99 o
   0  -2  16          4.71          5.10         1.29 o
   1  -2  16         55.75         58.39         3.32 o
   2  -2  16         10.58         12.12         1.90 o
   3  -2  16         61.30         64.79         3.66 o
  -3  -1  16         10.44          9.42         1.49 o
  -2  -1  16          4.73          5.53         0.91 o
  -1  -1  16        237.41        239.01        10.93 o
   0  -1  16         27.87         32.23         2.60 o
   1  -1  16         33.46         36.77         2.60 o
   2  -1  16          1.47          5.65         1.34 o
  -3   0  16         96.51        100.14         5.15 o
  -2   0  16          0.69          0.56         0.51 o
  -1   0  16         43.47         49.06         3.09 o
   0   0  16          0.09         -0.54         0.65 o
   1   0  16          7.58          6.18         1.02 o
   2   0  16          3.26          5.91         1.16 o
  -3   1  16         38.90         36.01         2.92 o
  -2   1  16          0.17         -0.43         0.50 o
  -1   1  16         11.07         10.74         1.42 o
   0   1  16         30.07         34.65         2.54 o
   1   1  16          9.80          7.68         1.07 o
  -2   2  16          0.27          0.82         0.42 o
  -1   2  16         12.27         12.97         1.51 o
   0   2  16         17.68         17.46         1.70 o
   1   2  16         64.77         65.18         4.23 o
  -2   3  16         14.16         16.47         2.06 o
  -1   3  16         84.12         92.14         3.69 o
   0   3  16          2.59          4.84         0.79 o
   0  -5  17          9.03          9.83         1.44 o
  -1  -4  17        220.59        242.99         8.75 o
   0  -4  17          0.64          0.88         0.48 o
   1  -4  17        109.99        108.70         5.63 o
  -2  -3  17          0.96          1.12         0.59 o
  -1  -3  17         16.81         15.51         1.38 o
   0  -3  17          7.10          8.14         1.10 o
   1  -3  17         24.12         26.91         2.83 o
   2  -3  17         17.52         16.98         1.81 o
  -2  -2  17         22.33         25.06         2.44 o
  -1  -2  17          1.99          0.95         0.52 o
   0  -2  17         14.53         18.51         2.78 o
   1  -2  17          1.92          0.93         0.60 o
  -2  -1  17         59.23         60.50         3.99 o
  -1  -1  17         20.84         23.60         2.05 o
   0  -1  17          1.07          0.77         0.83 o
   1  -1  17          4.05          2.97         0.97 o
  -2   0  17          0.11         -0.18         0.60 o
  -1   0  17          3.63          2.86         0.62 o
   0   0  17         16.12         20.68         1.72 o
   1   0  17          0.00         -0.02         0.41 o
  -2   1  17         20.22         19.05         2.08 o
  -1   1  17          9.83          9.77         1.34 o
   0   1  17        108.74        125.62         4.27 o
  -1   2  17          2.56          2.48         0.78 o
                                                
